# Supplementary material for: Evidence for Eocene aridification of the Atacama Desert’s hyperarid core
Source: Nat Commun. 2026 May 20;17:4520. doi: 10.1038/s41467-026-73422-4 (PMC13190850; doi:10.1038/s41467-026-73422-4)
Supplement: Supplementary file 3 — Supplementary Data 1 [file 41467_2026_73422_MOESM3_ESM.xlsx]

## Sheet: Datatable_01_21Ne Data
VU Amsterdam Neon Samples										21Ne*			Dunai et al. 2005 Neon Samples										21Ne*			Cologne Neon Samples										21Ne
sample	Lat [°]	Long [°]	Elevation [m]	Thickness [cm]	Density [g cm-3]	21Ne/20Ne	± 1 sigma	22Ne/20Ne	± 1 sigma	[at/g]	1sigma		sample	Lat [°]	Long [°]	Elevation [m]	Thickness [cm]	Density [g cm-3]	21Ne/20Ne	± 1 sigma	22Ne/20Ne	± 1 sigma	[at/g]	1sigma		sample	Lat [°]	Long [°]	Elevation [m]	Thickness [cm]	Density [g cm-3]	21Ne/20Ne	± 1 sigma	22Ne/20Ne	± 1 sigma	[at/g]	1sigma
CH04/5 1	-19.5641	-70.1177	933	2	2.65	0.00658843	1.97653e-05	0.105928	0.000643564	2.05806e+08	1.96833e+06		PI03/1	-19.539	-70.1141	957	2.5	2.65	0.19253	0.00087	0.328	0.0014	4.33145e+08	3.9894e+06		PI18-001A-01	-19.5641	-70.1177	922	2	2.65	0.0202027	0.000253283	0.113791	0.00301967	1.0466e+08	1.74445e+06
CH04/5 2	-19.5641	-70.1177	933	2.5	2.65	0.0170463	0.000103983	0.118082	0.00102623	2.94021e+08	3.17063e+06		PI03/1 A	-19.539	-70.1141	957	2.5	2.65	0.0277	0.00016	0.1313	0.0008	4.67728e+08	5.00904e+06		PI18-001A-02	-19.5641	-70.1177	922	1.25	2.65	0.00544874	0.000115886	0.104591	0.00112139	5.6241e+07	1.49964e+06
CH04/5 3	-19.5641	-70.1177	933	2.5	2.65	0.0101052	2.1221e-05	0.110275	0.000683093	3.03219e+08	2.54808e+06		PI03/1B	-19.539	-70.1141	957	2.5	2.65	0.01765	0.0001	0.1189	0.0005	3.60765e+08	4.00981e+06		PI18-001A-03	-19.5641	-70.1177	922	1.5	2.65	0.0293466	0.000567028	0.131844	0.00147541	4.48574e+08	1.20379e+07
CH04/5 4	-19.5641	-70.1177	933	2.75	2.65	0.013656	5.8721e-05	0.114487	0.000908683	3.42464e+08	3.28367e+06		PI03/1C	-19.539	-70.1141	957	2.5	2.65	0.08121	0.00046	0.1942	0.0013	6.8534e+08	6.80521e+06		PI18-001A-04	-19.5641	-70.1177	922	0.4	2.65	0.00846358	0.000128597	0.10836	0.00160421	1.05044e+08	2.01126e+06
CH04/5 5	-19.5641	-70.1177	933	2.25	2.65	0.0283749	0.00012485	0.13275	0.0019115	3.98661e+08	3.6955e+06		Pi03/1D	-19.539	-70.1141	957	2.5	2.65	0.03564	0.00022	0.1402	0.0011	4.37586e+08	4.64284e+06		PI18-001A-05	-19.5641	-70.1177	922	1.25	2.65	0.0438782	0.000516204	0.149314	0.00209548	4.50272e+08	7.04148e+06
CH04/5 6	-19.5641	-70.1177	933	2.75	2.65	0.00946395	2.83918e-05	0.109373	0.000623596	3.80347e+08	3.42001e+06		PI-06A	-19.5643	-70.1177	925	2.5	2.65	0.02559	0.00015	0.1272	0.0007	4.74154e+08	4.92083e+06		PI18-001A-06	-19.5641	-70.1177	922	0.75	2.65	0.0614782	0.0011639	0.176538	0.00291004	2.08036e+08	4.63335e+06
CH04/5 7	-19.5641	-70.1177	933	2.25	2.65	0.0106532	2.34371e-05	0.110148	0.000691542	3.64456e+08	3.07264e+06		PI-06B	-19.5643	-70.1177	925	2.5	2.65	0.01774	0.0001	0.1191	0.0005	2.97645e+08	3.25846e+06		PI18-001A-07	-19.5641	-70.1177	922	0.75	2.65	0.0139314	0.000232931	0.111942	0.0018468	1.45526e+08	3.04293e+06
CH04/5 8	-19.5641	-70.1177	933	3	2.65	0.0543486	0.000516312	0.163277	0.00308997	3.74396e+08	4.7762e+06		PI-06C	-19.5643	-70.1177	925	2.5	2.65	0.01787	0.00011	0.1196	0.0007	1.98336e+08	2.17177e+06		PI18-001A-08	-19.5641	-70.1177	922	1.25	2.65	0.0236812	0.00030419	0.122745	0.00147226	3.44793e+08	5.58717e+06
CH04/5 9	-19.5641	-70.1177	933	2.5	2.65	0.00702266	3.23042e-05	0.106987	0.000794224	1.71614e+08	1.91888e+06		PI-06D	-19.5643	-70.1177	925	2.5	2.65	0.07429	0.00042	0.1867	0.0011	4.71319e+08	4.72312e+06		PI18-001A-09	-19.5641	-70.1177	922	1	2.65	0.00735731	0.000129939	0.1062	0.00072216	1.4853e+08	3.18191e+06
CH04/5 10	-19.5641	-70.1177	933	2.5	2.65	0.00850861	2.12715e-05	0.108164	0.000531442	6.18578e+08	5.41012e+06		PI-07A	-19.5677	-70.1158	931	2.5	2.65	0.03712	0.00021	0.1432	0.0011	2.96133e+08	2.99844e+06		PI18-001A-10	-19.5641	-70.1177	922	0.75	2.65	0.0453301	0.000619643	0.150267	0.0030012	2.22395e+08	4.19758e+06
CH04/5 11	-19.5641	-70.1177	933	1.5	2.65	0.00400627	1.92301e-05	0.103081	0.000571268	8.88206e+07	1.77554e+06		PI-07B	-19.5677	-70.1158	931	2.5	2.65	0.03508	0.0002	0.1401	0.0009	3.92325e+08	4.06344e+06		PI18-001A-11	-19.5641	-70.1177	922	0.75	2.65	0.00888748	0.000159333	0.108768	0.00112545	1.65483e+08	3.66382e+06
CH04/5 12	-19.5641	-70.1177	933	2	2.65	0.00765343	2.21949e-05	0.107183	0.000572582	2.85546e+08	2.61956e+06		PI-07C	-19.5677	-70.1158	931	2.5	2.65	0.02879	0.00016	0.1319	0.0006	5.05147e+08	5.22878e+06		PI18-001A-12	-19.5641	-70.1177	922	0.9	2.65	0.0450192	0.000539369	0.149625	0.00147064	5.52537e+08	8.37498e+06
CH04/5 13	-19.5641	-70.1177	933	2	2.65	0.0252587	0.00011619	0.131623	0.00130778	3.84562e+08	3.62688e+06		PI-07D	-19.5677	-70.1158	931	2.5	2.65	0.01944	0.00011	0.1207	0.0005	3.74466e+08	4.08669e+06		PI18-001A-13	-19.5641	-70.1177	922	1.4	2.65	0.0553279	0.000873782	0.161811	0.00244347	5.16662e+08	1.07866e+07
CH04/5 14	-19.5641	-70.1177	933	2	2.65	0.012697	2.66636e-05	0.114333	0.00054077	7.85079e+08	6.5353e+06												*corrected value			PI18-001A-14	-19.5641	-70.1177	922	1	2.65	0.0088517	0.000140618	0.109125	0.00080954	2.49475e+08	5.46762e+06
CH04/5 15	-19.5641	-70.1177	933	1.5	2.65	0.0113024	6.55541e-05	0.111937	0.00095857	2.12222e+08	2.35885e+06		PI-11	-19.5517	-70.0726	1023	2.5	2.65	0.00312	2e-05	0.1003	0.0006	1.8e+06	700000		PI18-001A-15	-19.5641	-70.1177	922	1.5	2.65	0.0737756	0.000799454	0.185158	0.00469736	3.78976e+08	5.22996e+06
CH04/5 16	-19.5641	-70.1177	933	2	2.65	0.013292	4.25343e-05	0.114	0.000653776	4.3586e+08	3.86774e+06		PI-12	-19.5517	-70.0726	1023	2.5	2.65	0.00318	2e-05	0.1021	0.0016	3.4e+06	1000000		PI18-001A-16	-19.5641	-70.1177	922	1	2.65	0.0278623	0.000345173	0.130256	0.001105	4.90019e+08	8.26977e+06
CH04/5 17	-19.5641	-70.1177	933	2	2.65	0.00666684	2.33339e-05	0.105777	0.000549363	2.77208e+08	2.79171e+06															PI18-001A-17	-19.5641	-70.1177	922	1.25	2.65	0.0205694	0.000213315	0.119893	0.000907431	4.16466e+08	5.63091e+06
CH04/5 18	-19.5641	-70.1177	933	2.25	2.65	0.0246334	0.000165044	0.130431	0.00188207	3.39407e+08	3.71469e+06															PI18-001A-18	-19.5641	-70.1177	922	1	2.65	0.00345141	7.26869e-05	0.101644	0.000564932	2.74492e+07	805949
CH04/5 19	-19.5641	-70.1177	933	2.25	2.65	0.0124253	3.23057e-05	0.113181	0.000646298	5.09331e+08	4.36499e+06		SUERC Neon Samples													PI18-001A-19	-19.5641	-70.1177	922	1	2.65	0.0289593	0.000355921	0.132826	0.00161094	3.1673e+08	5.17005e+06
CH04/5 20	-19.5641	-70.1177	933	2.25	2.65	0.0249304	0.000112187	0.129699	0.00114131	2.69599e+08	2.52721e+06		PI 06/1A	-19.6075	-70.1033	1170	1.5	2.65	0.0173173	0.000592823	0.11918	0.000467009	4.61984e+08	2.10459e+07		PI18-001A-20	-19.5641	-70.1177	922	0.6	2.65	0.0167154	0.000293397	0.116823	0.000849429	2.95943e+08	6.90645e+06
CH04/5 21	-19.5641	-70.1177	933	2.25	2.65	0.0151091	3.47509e-05	0.115866	0.000643764	4.70715e+08	3.93768e+06		PI 06/1B	-19.6075	-70.1033	1170	2.5	2.65	0.0305695	0.00104584	0.134661	0.000489977	6.1821e+08	2.81656e+07		PI18-001A-21	-19.5641	-70.1177	922	1.25	2.65	0.0216639	0.000338677	0.122554	0.00183823	2.55079e+08	5.05216e+06
CH04/5 22	-19.5641	-70.1177	933	1.5	2.65	0.0138016	3.45039e-05	0.11241	0.000567894	6.51392e+08	5.52438e+06		PI 06/1B	-19.6075	-70.1033	1170	2.5	2.65	0.00679152	0.00025514	0.10622	0.000665127	1.63277e+07	825392		PI18-001A-22	-19.5641	-70.1177	922	0.9	2.65	0.00624652	8.80714e-05	0.105587	0.00168316	4.33324e+07	736482
CH04/5 23	-19.5641	-70.1177	933	1.5	2.65	0.0305972	0.000137687	0.13525	0.00114397	4.59086e+08	4.27262e+06		PI 06 1B total*	-19.6075	-70.1033	1170	2.5	2.65					6.34538e+08	2.8991e+07		PI18-001A-23	-19.5641	-70.1177	922	1	2.65	0.0123359	0.000155096	0.112703	0.00124895	1.1307e+08	1.73894e+06
CH04/5 24	-19.5641	-70.1177	933	1.5	2.65	0.0339881	0.000132553	0.138862	0.00108353	3.51685e+08	3.14649e+06		PI 06/2A	-19.6078	-70.104	1167	1	2.65	0.0216326	0.00074047	0.124333	0.000485451	2.00051e+08	9.11538e+06		PI18-001A-24	-19.5641	-70.1177	922	1	2.65	0.0282224	0.000372491	0.131694	0.00251346	2.48158e+08	4.04099e+06
CH04/5 25	-19.5641	-70.1177	933	1.5	2.65	0.00799327	3.35717e-05	0.108151	0.000674356	1.55559e+08	1.60373e+06		PI 06/2B	-19.6078	-70.104	1167	1.25	2.65	0.00687373	0.000235178	0.106549	0.000384279	3.09856e+08	1.4112e+07		PI18-001A-25	-19.5641	-70.1177	922	1.25	2.65	0.157933	0.00162274	0.288449	0.00369923	3.33491e+08	4.26018e+06
CH04/5 26	-19.5641	-70.1177	933	1.5	2.65	0.0195342	4.68822e-05	0.121806	0.00105725	2.44703e+08	2.04437e+06		PI 06/4A	-19.6077	-70.1052	1180	3	2.65	0.0259546	0.000898622	0.130097	0.000689663	2.08209e+08	9.60985e+06		PI18-001A-26	-19.5641	-70.1177	922	1.25	2.65	0.0714588	0.000962106	0.175227	0.00669802	2.22461e+08	3.46963e+06
CH04/5 27	-19.5641	-70.1177	933	1.5	2.65	0.0368256	0.000268827	0.141558	0.00191903	2.05766e+08	2.29878e+06		PI 06/4B	-19.6077	-70.1052	1180	1.5	2.65	0.0114577	0.000395868	0.111429	0.000379758	2.31388e+08	1.06583e+07		PI18-001A-27	-19.5641	-70.1177	922	1.25	2.65	0.0101441	0.000219015	0.11	0.000510825	3.49664e+08	9.97461e+06
CH04/5 28	-19.5641	-70.1177	933	1.25	2.65	0.00980056	6.88009e-05	0.11167	0.0035217	1.342e+08	1.71312e+06		A & B denote individual clasts from the same site													PI18-001A-28	-19.5641	-70.1177	922	0.85	2.65	0.0138706	0.000162729	0.0551398	0.00156811	1.34979e+08	2.08455e+06
CH04/5 29	-19.5641	-70.1177	933	1.25	2.65	0.0109571	7.22854e-05	0.113502	0.00173622	3.37746e+08	4.04589e+06		PI 06/1B Two heat step extraction													PI18-001A-29	-19.5641	-70.1177	922	0.75	2.65	0.0147735	0.000223437	0.113769	0.00381676	1.1295e+08	2.113e+06
CH04/5 30	-19.5641	-70.1177	933	1.5	2.65	0.0148814	8.95756e-05	0.119144	0.00219863	2.91165e+08	3.16626e+06
CH04/5 31	-19.5641	-70.1177	933	1	2.65	0.0216147	0.000164729	0.132766	0.00699521	2.31608e+08	2.7382e+06															PI17-004-07	-19.6756	-70.0667	1183	0.85	2.65	0.0599664	0.000878238	0.169407	0.00260073	6.92054e+08	1.29012e+07
CH04/5 32	-19.5641	-70.1177	933	1.25	2.65	0.0152996	9.30155e-05	0.120156	0.00299355	2.73575e+08	2.97955e+06															PI17-004-08	-19.6756	-70.0667	1183	1.25	2.65	0.0505408	0.00071146	0.154608	0.00171247	5.61746e+08	1.058e+07
CH04/5 33	-19.5641	-70.1177	933	1	2.65	0.0055825	3.46303e-05	0.106283	0.00154434	1.1881e+08	1.82586e+06															PI17-005-10	-19.6756	-70.0667	1183	0.75	2.65	0.119495	0.00150308	0.235012	0.00386195	5.073e+08	8.49058e+06
CH04/5 34	-19.5641	-70.1177	933	1.5	2.65	0.0162674	9.41708e-05	0.122013	0.00279365	2.43874e+08	2.57948e+06															PI17-004B1	-19.6756	-70.0667	1183	1.5	2.65	0.0113895	0.000192645	0.110977	0.00111764	3.00744e+08	5.91921e+06
CH04/5 35	-19.5641	-70.1177	933	1.5	2.65	0.0169508	9.37087e-05	0.121308	0.00199812	3.39102e+08	3.50209e+06															PI17-004B2	-19.6756	-70.0667	1183	0.8	2.65	0.148953	0.00184648	0.256642	0.012124	8.21141e+08	1.35083e+07
CH04/5 36	-19.5641	-70.1177	933	1.5	2.65	0.0348416	0.000216136	0.141574	0.00290308	5.17142e+08	5.36821e+06															PI17-004B3	-19.6756	-70.0667	1183	0.9	2.65	0.202052	0.00206846	0.335631	0.0039791	8.35104e+08	1.10187e+07
CH04/5 37	-19.5641	-70.1177	933	1.5	2.65	0.00778982	4.553e-05	0.108442	0.00132524	2.18566e+08	2.68278e+06															PI17-004B4	-19.6756	-70.0667	1183	1.1	2.65	0.0573076	0.000698915	0.158759	0.00299148	3.82053e+08	5.23246e+06
CH04/5 38	-19.5641	-70.1177	933	1	2.65	0.0113981	6.35763e-05	0.112826	0.000787611	6.24696e+08	6.80214e+06															PI17-004B5	-19.6756	-70.0667	1183	1	2.65	0.180642	0.00164099	0.29411	0.00574502	7.29256e+08	7.88053e+06
CH04/5 39	-19.5641	-70.1177	933	1.5	2.65	0.0107342	5.73672e-05	0.112299	0.00113846	3.17464e+08	3.42285e+06															PI17-004B6	-19.6756	-70.0667	1183	0.9	2.65	0.179003	0.00167704	0.292246	0.00575889	6.85094e+08	8.12467e+06
CH04/5 40	-19.5641	-70.1177	933	1.5	2.65	0.0198895	0.000111951	0.122811	0.00168051	4.5676e+08	4.69209e+06															PI17-004B7	-19.6756	-70.0667	1183	1.1	2.65	0.0851061	0.000986748	0.195077	0.0056372	4.91291e+08	6.57275e+06
CH04/5 41	-19.5641	-70.1177	933	1	2.65	0.020258	0.00013644	0.127034	0.00401366	1.76763e+08	1.96844e+06
CH04/5 42	-19.5641	-70.1177	933	1	2.65	0.00729616	4.43579e-05	0.108761	0.00222404	8.17944e+07	1.05526e+06															CGN-CH04-5-10	-19.5641	-70.1177	933	2.5	2.65	0.00941491	0.000154997	0.10997	0.000708398
CH04/5 43	-19.5641	-70.1177	933	1	2.65	0.00962189	5.22795e-05	0.109903	0.000847391	3.47589e+08	3.86091e+06															CGN-CH04-5-14	-19.5641	-70.1177	933	2	2.65	0.0133403	0.000231647	0.113086	0.000828567
CH04/5 44	-19.5641	-70.1177	933	1.5	2.65	0.0227667	0.000142673	0.128361	0.00297214	2.65647e+08	2.83239e+06															CGN-CH04-5-19	-19.5641	-70.1177	933	2.25	2.65	0.0124063	0.000201718	0.112129	0.00122373
CH04/5 45	-19.5641	-70.1177	933	1.5	2.65	0.0153604	8.49163e-05	0.119024	0.0019896	2.7954e+08	2.91433e+06															CGN-CH04-5-21	-19.5641	-70.1177	933	2.25	2.65	0.0152276	0.000243755	0.115809	0.00135475
CH04/5 46	-19.5641	-70.1177	933	1.5	2.65	0.00692924	3.67392e-05	0.10604	0.000814389	2.81129e+08	3.41395e+06															CGN-CH04-5-22	-19.5641	-70.1177	933	1.5	2.65	0.0156985	0.000318303	0.115526	0.000977986
CH04/5 47	-19.5641	-70.1177	933	1	2.65	0.0082696	4.742e-05	0.108306	0.00107828	2.85379e+08	3.3954e+06															CGN-CH04-5-38	-19.5641	-70.1177	933	1	2.65	0.012221	0.000199532	0.112611	0.000892815
CH04/5 48	-19.5641	-70.1177	933	1.5	2.65	0.0157592	0.000118887	0.120604	0.0026323	2.25187e+08	2.74022e+06															CGN-CH04-5-50	-19.5641	-70.1177	933	1	2.65	0.00955681	0.000146225	0.109514	0.000949658
CH04/5 49	-19.5641	-70.1177	933	1.5	2.65	0.0216487	0.000126532	0.125273	0.00209981	3.55722e+08	3.69055e+06															CGN-CH04-5-52	-19.5641	-70.1177	933	1	2.65	0.0117555	0.000221589	0.111843	0.000930664
CH04/5 50	-19.5641	-70.1177	933	1	2.65	0.0108535	5.89713e-05	0.12287	0.00569079	4.23282e+08	4.59043e+06															CGN-CH04-5-58	-19.5641	-70.1177	933	1.5	2.65	0.00940181	0.000149226	0.108862	0.000746873
CH04/5 51	-19.5641	-70.1177	933	1	2.65	0.00836248	5.2943e-05	0.111168	0.00248474	2.24823e+08	2.82448e+06															CGN-CH04-5-59	-19.5641	-70.1177	933	1	2.65	0.00835828	9.95378e-05	0.108455	0.000768728
CH04/5 52	-19.5641	-70.1177	933	1	2.65	0.0147835	7.51373e-05	0.116063	0.00107256	5.93906e+08	6.00349e+06
CH04/5 53	-19.5641	-70.1177	933	1	2.65	0.0066107	4.14274e-05	0.105371	0.00101983	2.41784e+08	3.33775e+06															CGN0117_CREU1F	---------	---------	---------	---------	---------	0.016028	0.000224201	0.115075	0.00109664
CH04/5 54	-19.5641	-70.1177	933	1	2.65	0.0190818	0.000118371	0.125191	0.00300635	3.08326e+08	3.31657e+06															CGN0118_CREU1	---------	---------	---------	---------	---------	0.0148977	0.000210909	0.11424	0.000654022
CH04/5 55	-19.5641	-70.1177	933	1	2.65	0.0218616	0.000344465	0.12287	0.00569079	2.44239e+08	4.84749e+06															CGN0244_CREU1C	---------	---------	---------	---------	---------	0.014405	0.000183072	0.114502	0.00188681
CH04/5 58	-19.5641	-70.1177	933	1.5	2.65	0.0108027	5.68369e-05	0.11071	0.000807368	5.88785e+08	6.29524e+06															CGN0245_CREU1C	---------	---------	---------	---------	---------	0.0157896	0.000206222	0.114345	0.0015325
CH04/5 59	-19.5641	-70.1177	933	1	2.65	0.0134645	7.3787e-05	0.113429	0.00105604	4.98615e+08	5.2565e+06															CGN0246_CREU1C	---------	---------	---------	---------	---------	0.0147024	0.000223326	0.114012	0.00195303
CH04/5 60	-19.5641	-70.1177	933	1.5	2.65	0.0287157	0.000164663	0.132606	0.0025641	4.2955e+08	4.35248e+06															CGN0247_CREU1C	---------	---------	---------	---------	---------	0.0160325	0.000264191	0.115631	0.00179544
CH04/5 61	-19.5641	-70.1177	933	1	2.65	0.0169972	0.000106517	0.117661	0.00105991	3.43771e+08	3.75603e+06															CGN0263_CREU1C	---------	---------	---------	---------	---------	0.014447	0.000296829	0.115031	0.00124602
CH04/5 62	-19.5641	-70.1177	933	1	2.65	0.0129668	7.29855e-05	0.11391	0.00118039	3.08191e+08	3.30489e+06															CGN0264_CREU1C	---------	---------	---------	---------	---------	0.0154832	0.000167185	0.115323	0.00142799
CH04/5 63	-19.5641	-70.1177	933	1	2.65	0.0128647	7.90021e-05	0.113686	0.00113082	2.46244e+08	2.75767e+06															CGN0270_CREU1C	---------	---------	---------	---------	---------	0.0161352	0.000241051	0.116374	0.00137096
CH04/5 64	-19.5641	-70.1177	933	1	2.65	0.00701622	4.77473e-05	0.105794	0.000825329	1.98767e+08	2.81353e+06															CGN0271_CREU1C	---------	---------	---------	---------	---------	0.0165066	0.000273834	0.117916	0.00174152
CH04/5 65	-19.5641	-70.1177	933	1.25	2.65	0.00993027	6.68815e-05	0.110322	0.00135295	1.48968e+08	1.84784e+06															CGN0272_CREU1C	---------	---------	---------	---------	---------	0.0153902	0.000200225	0.114851	0.00136784
CH04/5 66	-19.5641	-70.1177	933	1.25	2.65	0.00762583	4.37285e-05	0.107302	0.00067434	3.14713e+08	3.8497e+06															CGN0273_CREU1C	---------	---------	---------	---------	---------	0.0151754	0.000192053	0.115019	0.00129267
CH04/5 67	-19.5641	-70.1177	933	1	2.65	0.0184804	0.000102165	0.121038	0.00133518	3.79878e+08	3.89495e+06
CH04/5 68	-19.5641	-70.1177	933	1.25	2.65	0.00651055	4.38493e-05	0.105033	0.000775681	1.69309e+08	2.47862e+06
CH04/5 69	-19.5641	-70.1177	933	1.5	2.65	0.0043255	2.85358e-05	0.103038	0.000668098	1.06806e+08	2.38469e+06
CH04/5 70	-19.5641	-70.1177	933	1	2.65	0.00798188	4.71078e-05	0.107614	0.000939144	1.51151e+08	1.84992e+06
CH04/5 71	-19.5641	-70.1177	933	1.25	2.65	0.0101621	5.00649e-05	0.110244	0.000599613	6.71204e+08	7.04346e+06
CH04/5 72	-19.5641	-70.1177	933	1.5	2.65	0.0144959	7.51579e-05	0.114677	0.000641489	9.78772e+08	9.99323e+06
CH04/5 74	-19.5641	-70.1177	933	1	2.65	0.0162031	8.46165e-05	0.117011	0.000927957	4.4976e+08	4.55619e+06
CH04/5 75	-19.5641	-70.1177	933	1	2.65	0.00542577	3.26592e-05	0.103818	0.000646889	2.04362e+08	3.14762e+06
CH04/5 76	-19.5641	-70.1177	933	1.25	2.65	0.0130991	8.91429e-05	0.113411	0.00168397	1.58421e+08	1.86841e+06
CH04/5 77	-19.5641	-70.1177	933	1	2.65	0.031895	0.000184638	0.136273	0.00160857	4.53179e+08	4.58844e+06
CH04/5 78	-19.5641	-70.1177	933	1	2.65	0.00643577	3.72563e-05	0.104751	0.000645654	2.65855e+08	3.53388e+06
CH04/5 79	-19.5641	-70.1177	933	1.25	2.65	0.0123958	7.53618e-05	0.112358	0.00102189	2.55968e+08	2.8685e+06
CH04/5 80	-19.5641	-70.1177	933	1	2.65	0.0246526	0.000135099	0.128855	0.00145208	3.83625e+08	3.84742e+06
										* corrected value

## Sheet: Datatable_02_Ne_Correction_Amst
						Corr. Factor for CH04/5			Calibration CGN 21Ne
	CGN TCN Data		Amsterdam TCN Data				Unc. Envelopes			21Ne	d 21Ne	d % 21Ne
Sample	21Neex	d 21 ex	21Neex	d 21 ex		Diff. In %	Diff. In %			[atoms/fA]
Name	[atoms/g]	[atoms/g]	[atoms/g]	[atoms/g]		Age/Age	Age+Unc/Age-Unc		Run 1 - 8-33	8.91552e+08	6.74634e+06	0.00756696
CH04-5-10	6.10541e+08	1.32808e+07	6.54645e+08	2.50969e+06		0.067371	0.0434167		Run 2 -36-56	9.0577e+08	1.01374e+07	0.011192
CH04-5-14	8.09777e+08	1.9108e+07	8.30854e+08	2.2752e+06		0.0253683	-0.000369082		Run 3 - 59-81	9.05157e+08	1.04685e+07	0.0115653
CH04-5-19	5.09854e+08	1.09661e+07	5.39029e+08	1.83975e+06		0.0541236	0.0304703		Run 4 - 83-99	9.19987e+08	3.5726e+06	0.00388332
CH04-5-21	4.68581e+08	9.53347e+06	4.98161e+08	1.42493e+06		0.059379	0.0374886		Run 5 - 111-136	1.00236e+09	5.1098e+06	0.00509779
CH04-5-22	6.52614e+08	1.80144e+07	6.89373e+08	2.19397e+06		0.0533223	0.0240848				Mean	0.00786109
CH04-5-38	6.40638e+08	1.40082e+07	6.6112e+08	4.98116e+06		0.0309809	0.00227514
CH04-5-50	4.2661e+08	7.82526e+06	4.47962e+08	3.34667e+06		0.0476649	0.0228965		Correction Factor:
CH04-5-52	5.71535e+08	1.39873e+07	6.28535e+08	3.99427e+06		0.0906875	0.0624758		Cor. Factor from duplicates CH04-5 measured in Cologne. Difference (Age-Age, not including the uncertainty envelopes)
CH04-5-58	6.02991e+08	1.30634e+07	6.23116e+08	4.51577e+06		0.0322962	0.00411427		results in the reduction of 21Ne excess of:
CH04-5-59	4.80327e+08	7.28521e+06	5.27687e+08	3.70666e+06		0.0897505	0.0694078		Correction	0.0550944	0.0228063	(STABW)
									Rel. Uncertainty added to calculation from calibration analysis					0.00786109
									Mean of 5 runs with 42 calibration gas measurements
				n=10	Mean	0.0550944	0.0296261

## Sheet: Datatable_03_10Be Data-Ages 
Results 10Be SUERC
Sample ID+13:13	Lab Id	Be Spike (µg)	uncert	Total Qtz (g)	Be cathode	Date Be Run	10Be/9Be	uncert	Be10/Be procedural blank	uncert	N9c	N10p	N10p uncert	N10s	N10s uncert	N10	N10 uncert
1	2	30	31	34	62	64	65	66	69	70	81	84	85	86	87	88	89
Blank 1	EUEMD7	256.3	2.563	0	b1133	2006-11-03	1.877e-14	2.897e-15	1.877e-14	2.897e-15	1.71265e+19	321465	49616	0	70241
PI06/1B	EUEMD1	258.5	2.585	10.8469	b1127	2006-11-03	1.27e-11	3.049e-13	1.877e-14	2.897e-15	1.72735e+19	321465	49616	219000751	5705336	20190170	525988	0.0261
PI06/4A	EUEMD2	257.5	2.575	6.2558	b1128	2006-11-03	5.47e-12	1.181e-13	1.877e-14	2.897e-15	1.72067e+19	321465	49616	93802756	2240064	14994526	358078	0.0239
PI06/4B	EUEMD3	252.4	2.524	16.8138	b1129	2006-11-03	1.533e-11	3.525e-13	1.877e-14	2.897e-15	1.68659e+19	321465	49616	258266983	6483452	15360417	385603	0.0251
PI06/4C	EUEMD4	256.5	2.565	18.7459	b1130	2006-11-03	1.544e-11	3.683e-13	1.877e-14	2.897e-15	1.71399e+19	321465	49616	264318618	6845082	14100076	365151	0.0259
Blank 3	EUEMD21	252	2.52	0	b1159	2006-11-03	1.451e-14	2.24e-15	1.451e-14	2.24e-15	1.68392e+19	244404	37720	0	53400
PI06/1A	EUEMD16	255.4	2.554	14.6684	b1144	2006-11-03	1.528e-11	3.69e-13	1.451e-14	2.24e-15	1.70664e+19	244404	37720	260581346	6816373	17764810	464698	0.0262
PI06/2A	EUEMD17	254.2	2.542	21.0668	b1145	2006-11-03	2.148e-11	5.143e-13	1.451e-14	2.24e-15	1.69862e+19	244404	37720	364653373	9467539	17309386	449406	0.026
PI06/2B	EUEMD18	252.8	2.528	12.8559	b1146	2006-11-03	1.352e-11	3.289e-13	1.451e-14	2.24e-15	1.68927e+19	244404	37720	228161245	6007281	17747590	467278	0.0263
Input Scheme for Cronus Earth Calculator
Sample	Lat	Long	Elevation	Elev. Flag	Thickness [cm]	Density	Topo Shield	Ero. Rate	Year		Sample	Isotope	Material	Conc	d conc	STD
PI06-1A	-19.6075	-70.1033	1170	std	2	2.65	1	1.74488e-06	2006	;	PI06-1A	Be-10	quartz	17764810	464698	NIST_30600	;
PI06-1B	-19.6075	-70.1033	1170	std	2	2.65	1	1.74488e-06	2006	;	PI06-1B	Be-10	quartz	20190170	525988	NIST_30600	;
PI06-2A	-19.6078	-70.104	1167	std	2	2.65	1	1.74488e-06	2006	;	PI06-2A	Be-10	quartz	17309386	449406	NIST_30600	;
PI06-2B	-19.6078	-70.104	1167	std	2	2.65	1	1.74488e-06	2006	;	PI06-2B	Be-10	quartz	17747590	467278	NIST_30600	;
PI06-4A	-19.6077	-70.1052	1180	std	2	2.65	1	1.74488e-06	2006	;	PI06-4A	Be-10	quartz	14994526	358078	NIST_30600	;
PI06-4B	-19.6077	-70.1052	1180	std	2	2.65	1	1.74488e-06	2006	;	PI06-4B	Be-10	quartz	15360417	385603	NIST_30600	;
PI06-4C	-19.6077	-70.1052	1180	std	2	2.65	1	1.74488e-06	2006	;	PI06-4C	Be-10	quartz	14100076	365151	NIST_30600	;
Uplift correction (see details in Ritter et al. 2022)
To apply the uplift correction using LSDn scaling as implemented the CRONUS-Earth online calculator (V.3), we calculated the uplift-dependant change by using an erosion rate (assuming the reduction of the mass air above the sample by uplift is mathematically equivalent to erosion).
The density of air decreases with altitude (rising from sea-level to ~1200 m) the density of air is reduced by ~11% (U.S. Standard Atmosphere 1976, NASA-TM-X-74335).
For the purpose of calculating the effect of atmospheric mass removal by uplift we utilize the mean density of air at ‘elevation sampling site/2’ (1.156 kg/m3, NASA-TM-X-74335). The ρair elevation/2/ρQtz multiplied by the uplift rate provides the ‘erosion
rate’ (in our case 1.74 x*10-6 cm/yr) for input into the online calculator.
Uplift Correction via erosionrate
elevation [m]	density [kg/m3]		calculated using:	https://www.digitaldutch.com/atmoscalc/
0	1.225
100	1.21328
200	1.20165
300	1.19011
400	1.17864
500	1.16727
550	1.16161
600	1.15598
650	1.15036
700	1.14477
800	1.13364
900	1.1226
1000	1.11164
1100	1.10077
1200	1.08997	0.110229
1300	1.07925
1.15598	kg/m3	=	0.00115598	g/cm3	dies ist das	0.000436219	times the density of quartz (2,65 g/cm3)
40	m/Ma uplift	=	0.004	cm/yr	in quartz erosion		1.74488e-06	cm quartz/yr
No uplift Correction applied												Uplift corrected using 'erosion rate' approach
Exposure Ages - Cronus Earth												Exposure Ages - Cronus Earth
No uplift Correction applied												Uplift corrected using 'erosion rate' approach
Online exposure age calculator v3 results												Online exposure age calculator v3 results
Version info:	wrapper: 3.0.2											Version info:	wrapper: 3.0.2
	get_age: 3.0.2												get_age: 3.0.2
	muons: 1A, alpha = 1												muons: 1A, alpha = 1
	validate: validate_v3_input.m - 3.0												validate: validate_v3_input.m - 3.0
	consts: 2020-08-26												consts: 2024-08-26
Diagnostics:												Diagnostics:
	Sample PI06-1A -- N10quartz appears to be saturated WRT Stone(2000) SF at this erosion rate.												Sample PI06-1A -- N10quartz appears to be saturated WRT Stone(2000) SF at this erosion rate.
	Sample PI06-1B -- N10quartz appears to be saturated WRT Stone(2000) SF at this erosion rate.												Sample PI06-1B -- N10quartz appears to be saturated WRT Stone(2000) SF at this erosion rate.
	Sample PI06-2A -- N10quartz appears to be saturated WRT Stone(2000) SF at this erosion rate.												Sample PI06-2A -- N10quartz appears to be saturated WRT Stone(2000) SF at this erosion rate.
	Sample PI06-2B -- N10quartz appears to be saturated WRT Stone(2000) SF at this erosion rate.												Sample PI06-2B -- N10quartz appears to be saturated WRT Stone(2000) SF at this erosion rate.
	Sample PI06-4A -- N10quartz appears to be saturated WRT Stone(2000) SF at this erosion rate.												Sample PI06-4A -- N10quartz appears to be saturated WRT Stone(2000) SF at this erosion rate.
	Sample PI06-4B -- N10quartz appears to be saturated WRT Stone(2000) SF at this erosion rate.												Sample PI06-4B -- N10quartz appears to be saturated WRT Stone(2000) SF at this erosion rate.
	Sample PI06-12A -- N10quartz appears to be saturated WRT Stone(2000) SF at this erosion rate.												Sample PI06-4C -- N10quartz appears to be saturated WRT Stone(2000) SF at this erosion rate.
	Sample PI06-12B -- N10quartz appears to be saturated WRT Stone(2000) SF at this erosion rate.												Sample PI06-1A -- N10quartz appears to be saturated WRT Lm scaling at this erosion rate.
	Sample PI06-1B -- N10quartz appears to be saturated WRT Lm scaling at this erosion rate.												Sample PI06-1B -- N10quartz appears to be saturated WRT Lm scaling at this erosion rate.
	Sample PI06-1A -- N10quartz appears to be saturated WRT LSDn scaling at this erosion rate.												Sample PI06-2A -- N10quartz appears to be saturated WRT Lm scaling at this erosion rate.
	Sample PI06-1B -- N10quartz appears to be saturated WRT LSDn scaling at this erosion rate.												Sample PI06-2B -- N10quartz appears to be saturated WRT Lm scaling at this erosion rate.
	Sample PI06-2A -- N10quartz appears to be saturated WRT LSDn scaling at this erosion rate.												Sample PI06-1A -- N10quartz appears to be saturated WRT LSDn scaling at this erosion rate.
	Sample PI06-2B -- N10quartz appears to be saturated WRT LSDn scaling at this erosion rate.												Sample PI06-1B -- N10quartz appears to be saturated WRT LSDn scaling at this erosion rate.
	Sample PI06-12A -- N10quartz appears to be saturated WRT LSDn scaling at this erosion rate.												Sample PI06-2A -- N10quartz appears to be saturated WRT LSDn scaling at this erosion rate.
	Sample PI06-12B -- N10quartz appears to be saturated WRT LSDn scaling at this erosion rate.												Sample PI06-2B -- N10quartz appears to be saturated WRT LSDn scaling at this erosion rate.
													Sample PI06-4B -- N10quartz appears to be saturated WRT LSDn scaling at this erosion rate.
Calibration data:	Calibration data set: Default calibration data set											Calibration data set: Default calibration data set
Exposure age results:												Exposure age results:
Sample name	Nuclide	St			Lm			LSDn				Sample name	Nuclide	St			Lm			LSDn
		Age (Myr)	Interr (Myr)	Exterr (Myr)	Age (Myr)	Interr (Myr)	Exterr (Myr)	Age (Myr)	Interr (Myr)	Exterr (Myr)				Age (Myr)	Interr (Myr)	Exterr (Myr)	Age (Myr)	Interr (Myr)	Exterr (Myr)	Age (Myr)	Interr (Myr)	Exterr (Myr)
PI06-1A	Be-10 (qtz)	0	0	0	6.81265	1.5233	4.62555	0	0	0		PI06-1A	Be-10 (qtz)	0	0	0	0	0	0	0	0	0
PI06-1B	Be-10 (qtz)	0	0	0	0	0	0	0	0	0		PI06-1B	Be-10 (qtz)	0	0	0	0	0	0	0	0	0
PI06-2A	Be-10 (qtz)	0	0	0	5.75706	0.870835	2.66206	0	0	0		PI06-2A	Be-10 (qtz)	0	0	0	0	0	0	0	0	0
PI06-2B	Be-10 (qtz)	0	0	0	6.88289	1.5899	4.79988	0	0	0		PI06-2B	Be-10 (qtz)	0	0	0	0	0	0	0	0	0
PI06-4A	Be-10 (qtz)	0	0	0	3.30364	0.201276	0.663403	5.29165	0.624849	1.66543	close or at secular equilibrium	PI06-4A	Be-10 (qtz)	0	0	0	3.65775	0.267187	0.880646	7.78633	2.72513	7.26337	close or at secular equilibrium
PI06-4B	Be-10 (qtz)	0	0	0	3.52386	0.242045	0.762568	6.09778	1.00763	2.57365	close or at secular equilibrium	PI06-4B	Be-10 (qtz)	0	0	0	3.95752	0.337256	1.06253	0	0	0
PI06-4C	Be-10 (qtz)	9.50343	5.93362	19.0485	2.84827	0.163299	0.500327	4.1013	0.350558	0.872207	close or at secular equilibrium	PI06-4C	Be-10 (qtz)	0	0	0	3.07854	0.200403	0.614009	4.84511	0.585562	1.45691	close or at secular equilibrium

## Sheet: Datatable_04_Ne_Ages
	Calculated with SPRITE			5% Total Unc. Added			Calculated with SPRITE			5% Total Unc. Added		in Ma for Plotting				in Ma for Plotting
Sample ID	Age [a]	Unc. Min [a]	Unc. Max [a]	Total Unc. [a]		Sample ID	Age [a]	Unc. Min [a]	Unc. Max [a]	Total Unc. [a]		Sample ID	Age [a]	Total Unc. [a]		Sample ID	Age [a]	Total Unc. [a]
CH04-5-1	9243789	70386	126802	462189		PI 06 1A	18563151	964438	1041954	928158		CH04-5-1	9.24379	0.462189		PI 06 1A	18.5632	0.928158
CH04-5-2	13670200	125720	209344	683510		PI 06 1B total*	28951656	1949475	1865821	1.44758e+06		CH04-5-2	13.6702	0.68351		PI 06 1B total*	28.9517	1.44758
CH04-5-3	14136096	86977	171262	706805		PI 06 2A	7263714	333735	381937	363186		CH04-5-3	14.1361	0.706805		PI 06 2A	7.26371	0.363186
CH04-5-4	16442352	166503	300196	822118		PI 06 2B	11685952	557544	598948	584298		CH04-5-4	16.4424	0.822118		PI 06 2B	11.686	0.584298
CH04-5-5	19716845	163713	292362	985842		PI 06 4A	7645335	384813	416178	382267		CH04-5-5	19.7168	0.985842		PI 06 4A	7.64534	0.382267
CH04-5-6	18729010	147600	259829	936450		PI 06 4B	8450889	389079	448177	422544		CH04-5-6	18.729	0.93645		PI 06 4B	8.45089	0.422544
CH04-5-7	17734002	128533	226825	886700		PI17-004-07	31451994	712526	715282	1.5726e+06		CH04-5-7	17.734	0.8867		PI17-004-07	31.452	1.5726
CH04-5-8	18434158	230593	331146	921708		PI17-004-08	23402171	605728	634359	1.17011e+06		CH04-5-8	18.4342	0.921708		PI17-004-08	23.4022	1.17011
CH04-5-9	7608040	84974	123483	380402		PI17-005-10	20349196	408324	426234	1.01746e+06		CH04-5-9	7.60804	0.380402		PI17-005-10	20.3492	1.01746
CH04-5-10	36047694	294812	502825	1.80238e+06		PI17-004B1	11194860	227044	233362	559743		CH04-5-10	36.0477	1.80238		PI17-004B1	11.1949	0.559743
CH04-5-11	3812389	72545	87625	190619		PI17-004B2	38797575	737599	754179	1.93988e+06		CH04-5-11	3.81239	0.190619		PI17-004B2	38.7976	1.93988
CH04-5-12	13186001	110721	149274	659300		PI17-004B3	39611774	598269	616437	1.98059e+06		CH04-5-12	13.186	0.6593		PI17-004B3	39.6118	1.98059
CH04-5-13	18860084	176496	236866	943004		PI17-004B4	14441748	207814	222743	722087		CH04-5-13	18.8601	0.943004		PI17-004B4	14.4417	0.722087
CH04-5-14	47546041	343848	522590	2.3773e+06		PI17-004B5	33461554	434608	475989	1.67308e+06		CH04-5-14	47.546	2.3773		PI17-004B5	33.4616	1.67308
CH04-5-15	9531404	101111	125985	476570		PI17-004B6	30998658	449454	455898	1.54993e+06		CH04-5-15	9.5314	0.47657		PI17-004B6	30.9987	1.54993
CH04-5-16	22084689	225342	301957	1.10423e+06		PI17-004B7	19598577	305957	318219	979929		CH04-5-16	22.0847	1.10423		PI17-004B7	19.5986	0.979929
CH04-5-17	12770518	124227	155033	638526								CH04-5-17	12.7705	0.638526
CH04-5-18	16188020	211084	270910	809401		Remark Calculation Exposure Age using SPRITE after Mijjum et al. 2025						CH04-5-18	16.188	0.809401
CH04-5-19	27890236	310433	415529	1.39451e+06		Uplift rate 40m/Ma						CH04-5-19	27.8902	1.39451
CH04-5-20	12425580	115107	137274	621279		SPRITE does not calculate external uncertainty, nor internal uncertainty.						CH04-5-20	12.4256	0.621279
CH04-5-21	24739859	274578	355076	1.23699e+06		Internal age uncertainty derived by using Concentration plus/minus the concentration uncertainty for calculation						CH04-5-21	24.7399	1.23699
CH04-5-22	38092677	344407	454221	1.90463e+06								CH04-5-22	38.0927	1.90463
CH04-5-23	23646464	294316	359481	1.18232e+06		We summed up the total uncertainty to 5% accounting for uncertainty in the uplift rate and scaling factors.						CH04-5-23	23.6465	1.18232
CH04-5-24	16902750	207490	225297	845138								CH04-5-24	16.9028	0.845138
CH04-5-25	6820802	65699	72946	341040								CH04-5-25	6.8208	0.34104
CH04-5-26	11125135	95327	108377	556257								CH04-5-26	11.1251	0.556257
CH04-5-27	9234347	115280	119617	461717								CH04-5-27	9.23435	0.461717
CH04-5-28	5951176	67146	71591	297559								CH04-5-28	5.95118	0.297559
CH04-5-29	15940133	238787	269168	797007								CH04-5-29	15.9401	0.797007
CH04-5-30	13448384	166077	179933	672419								CH04-5-30	13.4484	0.672419
CH04-5-31	10458102	133474	140623	522905								CH04-5-31	10.4581	0.522905
CH04-5-32	12530162	149457	158696	626508								CH04-5-32	12.5302	0.626508
CH04-5-33	5253193	87546	93080	262660								CH04-5-33	5.25319	0.26266
CH04-5-34	11094990	127652	134320	554750								CH04-5-34	11.095	0.55475
CH04-5-35	16078158	218474	244034	803908								CH04-5-35	16.0782	0.803908
CH04-5-36	28358559	449721	506026	1.41793e+06								CH04-5-36	28.3586	1.41793
CH04-5-37	9874105	140116	143515	493705								CH04-5-37	9.87411	0.493705
CH04-5-38	36094307	499202	546150	1.80472e+06								CH04-5-38	36.0943	1.80472
CH04-5-39	14813117	195613	207725	740656								CH04-5-39	14.8131	0.740656
CH04-5-40	23533275	363506	388331	1.17666e+06								CH04-5-40	23.5333	1.17666
CH04-5-41	7798972	109544	106651	389949								CH04-5-41	7.79897	0.389949
CH04-5-42	3501006	51170	48731	175050								CH04-5-42	3.50101	0.17505
CH04-5-43	16563012	281990	293143	828151								CH04-5-43	16.563	0.828151
CH04-5-44	12179369	153556	153040	608968								CH04-5-44	12.1794	0.608968
CH04-5-45	12871298	159908	161390	643565								CH04-5-45	12.8713	0.643565
CH04-5-46	12953140	187628	186974	647657								CH04-5-46	12.9531	0.647657
CH04-5-47	13110481	186840	186418	655524								CH04-5-47	13.1105	0.655524
CH04-5-48	10207434	144333	142792	510372								CH04-5-48	10.2074	0.510372
CH04-5-49	17204242	255229	232652	860212								CH04-5-49	17.2042	0.860212
CH04-5-50	21108989	320354	326670	1.05545e+06								CH04-5-50	21.109	1.05545
CH04-5-51	10145936	149533	146368	507297								CH04-5-51	10.1459	0.507297
CH04-5-52	33840163	474174	520704	1.69201e+06								CH04-5-52	33.8402	1.69201
CH04-5-53	10960210	173258	170765	548010								CH04-5-53	10.9602	0.548011
CH04-5-54	14277270	180463	183433	713864								CH04-5-54	14.2773	0.713863
CH04-5-55	11077952	246070	244645	553898								CH04-5-55	11.078	0.553898
CH04-5-58	33637872	488369	536902	1.68189e+06								CH04-5-58	33.6379	1.68189
CH04-5-59	26703424	481639	489186	1.33517e+06								CH04-5-59	26.7034	1.33517
CH04-5-60	21633017	318822	324936	1.08165e+06								CH04-5-60	21.633	1.08165
CH04-5-61	16309595	265083	282354	815480								CH04-5-61	16.3096	0.81548
CH04-5-62	14270205	181029	183661	713510								CH04-5-62	14.2702	0.71351
CH04-5-63	11173914	148101	145314	558696								CH04-5-63	11.1739	0.558696
CH04-5-64	8854069	156085	154232	442703								CH04-5-64	8.85407	0.442703
CH04-5-65	6538862	82636	85712	326943								CH04-5-65	6.53886	0.326943
CH04-5-66	14638485	221555	229172	731924								CH04-5-66	14.6385	0.731924
CH04-5-67	18485391	248495	250199	924270								CH04-5-67	18.4854	0.92427
CH04-5-68	7437419	125681	131329	371871								CH04-5-68	7.43742	0.371871
CH04-5-69	4702172	126218	123700	235109								CH04-5-69	4.70217	0.235109
CH04-5-70	6605789	87504	86428	330289								CH04-5-70	6.60579	0.330289
CH04-5-71	39367245	533479	562942	1.96836e+06								CH04-5-71	39.3672	1.96836
CH04-5-72	62519717	880728	901443	3.12599e+06								CH04-5-72	62.5197	3.12599
CH04-5-74	22824048	354626	375027	1.1412e+06								CH04-5-74	22.824	1.1412
CH04-5-75	9116954	171991	169956	455848								CH04-5-75	9.11695	0.455848
CH04-5-76	6927849	86507	89002	346392								CH04-5-76	6.92785	0.346392
CH04-5-77	23069648	358807	384528	1.15348e+06								CH04-5-77	23.0696	1.15348
CH04-5-78	12109079	188981	193202	605454								CH04-5-78	12.1091	0.605454
CH04-5-79	11644381	153384	159618	582219								CH04-5-79	11.6444	0.582219
CH04-5-80	18649527	237869	255147	932476								CH04-5-80	18.6495	0.932476
PI03-1	21470935	276676	304649	1.07355e+06								PI03-1	21.4709	1.07355
PI03-1A	23878265	390307	429401	1.19391e+06								PI03-1A	23.8783	1.19391
PI03-1B	17212335	255402	254074	860617								PI03-1B	17.2123	0.860617
PI03-1C	39876821	484985	553644	1.99384e+06								PI03-1C	39.8768	1.99384
PI03-1D	21757228	315938	357408	1.08786e+06								PI03-1D	21.7572	1.08786
PI-06A	25334164	405944	469024	1.26671e+06								PI-06A	25.3342	1.26671
PI-06B	13991475	170570	185912	699574								PI-06B	13.9915	0.699574
PI-06C	8996465	115779	128860	449823								PI-06C	8.99647	0.449823
PI-06D	25101057	377336	449801	1.25505e+06								PI-06D	25.1011	1.25505
PI-07A	13838329	155153	176765	691916								PI-07A	13.8383	0.691916
PI-07B	19464258	240366	287956	973213								PI-07B	19.4643	0.973213
PI-07C	27690561	418641	510225	1.38453e+06								PI-07C	27.6906	1.38453
PI-07D	18410750	228568	277132	920538								PI-07D	18.4108	0.920538
PI18-001A-01	4647100	85151	95637	232355								PI18-001A-01	4.6471	0.232355
PI18-001A-02	2382589	60850	64839	119129								PI18-001A-02	2.38259	0.119129
PI18-001A-03	23155375	844328	943691	1.15777e+06								PI18-001A-03	23.1554	1.15777
PI18-001A-04	4598139	97552	105482	229907								PI18-001A-04	4.59814	0.229907
PI18-001A-05	23216575	492382	555435	1.16083e+06								PI18-001A-05	23.2166	1.16083
PI18-001A-06	9362108	224314	232885	468105								PI18-001A-06	9.36211	0.468105
PI18-001A-07	6412980	115361	124713	320649								PI18-001A-07	6.41298	0.320649
PI18-001A-08	16579149	368500	401009	828957								PI18-001A-08	16.5791	0.828957
PI18-001A-09	6546630	125573	139261	327332								PI18-001A-09	6.54663	0.327332
PI18-001A-10	10074613	203006	207005	503731								PI18-001A-10	10.0746	0.503731
PI18-001A-11	7277161	164876	172895	363858								PI18-001A-11	7.27716	0.363858
PI18-001A-12	31189913	575704	601161	1.5595e+06								PI18-001A-12	31.1899	1.5595
PI18-001A-13	28622818	877081	909964	1.43114e+06								PI18-001A-13	28.6228	1.43114
PI18-001A-14	11408871	260810	272776	570444								PI18-001A-14	11.4089	0.570444
PI18-001A-15	18672967	292756	311692	933648								PI18-001A-15	18.673	0.933648
PI18-001A-16	26269463	658759	705702	1.31347e+06								PI18-001A-16	26.2695	1.31347
PI18-001A-17	20911134	347285	371385	1.04556e+06								PI18-001A-17	20.9111	1.04556
PI18-001A-18	1205017	35841	36378	60250.9								PI18-001A-18	1.20502	0.0602509
PI18-001A-19	14829329	273499	297650	741466								PI18-001A-19	14.8293	0.741466
PI18-001A-20	13712301	356336	349376	685615								PI18-001A-20	13.7123	0.685615
PI18-001A-21	11712436	245574	255643	585622								PI18-001A-21	11.7124	0.585622
PI18-001A-22	1853004	29667	30370	92650.2								PI18-001A-22	1.853	0.0926502
PI18-001A-23	5023057	82574	83261	251153								PI18-001A-23	5.02306	0.251153
PI18-001A-24	11345366	191574	199020	567268								PI18-001A-24	11.3454	0.567268
PI18-001A-25	15852999	246736	262661	792650								PI18-001A-25	15.853	0.79265
PI18-001A-26	10124679	166438	170027	506234								PI18-001A-26	10.1247	0.506234
PI18-001A-27	16929222	684328	595723	846461								PI18-001A-27	16.9292	0.846461
PI18-001A-28	6008068	81075	81820	300403								PI18-001A-28	6.00807	0.300403
PI18-001A-29	5006122	101736	100675	250306								PI18-001A-29	5.00612	0.250306

## Sheet: Datatable_05_Uplift Models
		40m/Ma		20m/Ma		60m/Ma
		Sink	Source	Sink	Source	Sink	Source
Age [Ma]	Model Step	Elevation [masl]	Elevation [masl]	Elevation [masl]	Elevation [masl]	Elevation [masl]	Elevation [masl]
0	0	933	1183	933	1183	933	1183
0.25	1	923	1173	928	1178	918	1168
0.5	2	913	1163	923	1173	903	1153
0.75	3	903	1153	918	1168	888	1138
1	4	893	1143	913	1163	873	1123
1.25	5	883	1133	908	1158	858	1108
1.5	6	873	1123	903	1153	843	1093
1.75	7	863	1113	898	1148	828	1078
2	8	853	1103	893	1143	813	1063
2.25	9	843	1093	888	1138	798	1048
2.5	10	833	1083	883	1133	783	1033
2.75	11	823	1073	878	1128	768	1018
3	12	813	1063	873	1123	753	1003
3.25	13	803	1053	868	1118	738	988
3.5	14	793	1043	863	1113	723	973
3.75	15	783	1033	858	1108	708	958
4	16	773	1023	853	1103	693	943
4.25	17	763	1013	848	1098	678	928
4.5	18	753	1003	843	1093	663	913
4.75	19	743	993	838	1088	648	898
5	20	733	983	833	1083	633	883
5.25	21	723	973	828	1078	618	868
5.5	22	713	963	823	1073	603	853
5.75	23	703	953	818	1068	588	838
6	24	693	943	813	1063	573	823
6.25	25	683	933	808	1058	558	808
6.5	26	673	923	803	1053	543	793
6.75	27	663	913	798	1048	528	778
7	28	653	903	793	1043	513	763
7.25	29	643	893	788	1038	498	748
7.5	30	633	883	783	1033	483	733
7.75	31	623	873	778	1028	468	718
8	32	613	863	773	1023	453	703
8.25	33	603	853	768	1018	438	688
8.5	34	593	843	763	1013	423	673
8.75	35	583	833	758	1008	408	658
9	36	573	823	753	1003	393	643
9.25	37	563	813	748	998	378	628
9.5	38	553	803	743	993	363	613
9.75	39	543	793	738	988	348	598
10	40	533	783	733	983	333	583
10.25	41	523	773	728	978	318	568
10.5	42	513	763	723	973	303	553
10.75	43	503	753	718	968	288	538
11	44	493	743	713	963	273	523
11.25	45	483	733	708	958	258	508
11.5	46	473	723	703	953	243	493
11.75	47	463	713	698	948	228	478
12	48	453	703	693	943	213	463
12.25	49	443	693	688	938	198	448
12.5	50	433	683	683	933	183	433
12.75	51	423	673	678	928	168	418
13	52	413	663	673	923	153	403
13.25	53	403	653	668	918	138	388
13.5	54	393	643	663	913	123	373
13.75	55	383	633	658	908	108	358
14	56	373	623	653	903	93	343
14.25	57	363	613	648	898	78	328
14.5	58	353	603	643	893	63	313
14.75	59	343	593	638	888	48	298
15	60	333	583	633	883	33	283
15.25	61	323	573	628	878	18	268
15.5	62	313	563	623	873	18	268
15.75	63	303	553	618	868	18	268
16	64	293	543	613	863	18	268
16.25	65	283	533	608	858	18	268
16.5	66	273	523	603	853	18	268
16.75	67	263	513	598	848	18	268
17	68	253	503	593	843	18	268
17.25	69	243	493	588	838	18	268
17.5	70	233	483	583	833	18	268
17.75	71	223	473	578	828	18	268
18	72	213	463	573	823	18	268
18.25	73	203	453	568	818	18	268
18.5	74	193	443	563	813	18	268
18.75	75	183	433	558	808	18	268
19	76	173	423	553	803	18	268
19.25	77	163	413	548	798	18	268
19.5	78	153	403	543	793	18	268
19.75	79	143	393	538	788	18	268
20	80	133	383	533	783	18	268
20.25	81	123	373	528	778	18	268
20.5	82	113	363	523	773	18	268
20.75	83	103	353	518	768	18	268
21	84	93	343	513	763	18	268
21.25	85	83	333	508	758	18	268
21.5	86	73	323	503	753	18	268
21.75	87	63	313	498	748	18	268
22	88	53	303	493	743	18	268
22.25	89	43	293	488	738	18	268
22.5	90	33	283	483	733	18	268
22.75	91	23	273	478	728	18	268
23	92	13	263	473	723	18	268
23.25	93	13	263	468	718	18	268
23.5	94	13	263	463	713	18	268
23.75	95	13	263	458	708	18	268
24	96	13	263	453	703	18	268
24.25	97	13	263	448	698	18	268
24.5	98	13	263	443	693	18	268
24.75	99	13	263	438	688	18	268
25	100	13	263	433	683	18	268
25.25	101	13	263	428	678	18	268
25.5	102	13	263	423	673	18	268
25.75	103	13	263	418	668	18	268
26	104	13	263	413	663	18	268
26.25	105	13	263	408	658	18	268
26.5	106	13	263	403	653	18	268
26.75	107	13	263	398	648	18	268
27	108	13	263	393	643	18	268
27.25	109	13	263	388	638	18	268
27.5	110	13	263	383	633	18	268
27.75	111	13	263	378	628	18	268
28	112	13	263	373	623	18	268
28.25	113	13	263	368	618	18	268
28.5	114	13	263	363	613	18	268
28.75	115	13	263	358	608	18	268
29	116	13	263	353	603	18	268
29.25	117	13	263	348	598	18	268
29.5	118	13	263	343	593	18	268
29.75	119	13	263	338	588	18	268
30	120	13	263	333	583	18	268
30.25	121	13	263	328	578	18	268
30.5	122	13	263	323	573	18	268
30.75	123	13	263	318	568	18	268
31	124	13	263	313	563	18	268
31.25	125	13	263	308	558	18	268
31.5	126	13	263	303	553	18	268
31.75	127	13	263	298	548	18	268
32	128	13	263	293	543	18	268
32.25	129	13	263	288	538	18	268
32.5	130	13	263	283	533	18	268
32.75	131	13	263	278	528	18	268
33	132	13	263	273	523	18	268
33.25	133	13	263	268	518	18	268
33.5	134	13	263	263	513	18	268
33.75	135	13	263	258	508	18	268
34	136	13	263	253	503	18	268
34.25	137	13	263	248	498	18	268
34.5	138	13	263	243	493	18	268
34.75	139	13	263	238	488	18	268
35	140	13	263	233	483	18	268
35.25	141	13	263	228	478	18	268
35.5	142	13	263	223	473	18	268
35.75	143	13	263	218	468	18	268
36	144	13	263	213	463	18	268
36.25	145	13	263	208	458	18	268
36.5	146	13	263	203	453	18	268
36.75	147	13	263	198	448	18	268
37	148	13	263	193	443	18	268
37.25	149	13	263	188	438	18	268
37.5	150	13	263	183	433	18	268
37.75	151	13	263	178	428	18	268
38	152	13	263	173	423	18	268
38.25	153	13	263	168	418	18	268
38.5	154	13	263	163	413	18	268
38.75	155	13	263	158	408	18	268
39	156	13	263	153	403	18	268
39.25	157	13	263	148	398	18	268
39.5	158	13	263	143	393	18	268
39.75	159	13	263	138	388	18	268
40	160	13	263	133	383	18	268
40.25	161	13	263	128	378	18	268
40.5	162	13	263	123	373	18	268
40.75	163	13	263	118	368	18	268
41	164	13	263	113	363	18	268
41.25	165	13	263	108	358	18	268
41.5	166	13	263	103	353	18	268
41.75	167	13	263	98	348	18	268
42	168	13	263	93	343	18	268
42.25	169	13	263	88	338	18	268
42.5	170	13	263	83	333	18	268
42.75	171	13	263	78	328	18	268
43	172	13	263	73	323	18	268
43.25	173	13	263	68	318	18	268
43.5	174	13	263	63	313	18	268
43.75	175	13	263	58	308	18	268
44	176	13	263	53	303	18	268
44.25	177	13	263	48	298	18	268
44.5	178	13	263	43	293	18	268
44.75	179	13	263	38	288	18	268
45	180	13	263	33	283	18	268
45.25	181	13	263	28	278	18	268
45.5	182	13	263	23	273	18	268
45.75	183	13	263	18	268	18	268
46	184	13	263	13	263	18	268
46.25	185	13	263	13	263	18	268
46.5	186	13	263	13	263	18	268
46.75	187	13	263	13	263	18	268
47	188	13	263	13	263	18	268
47.25	189	13	263	13	263	18	268
47.5	190	13	263	13	263	18	268
47.75	191	13	263	13	263	18	268
48	192	13	263	13	263	18	268
48.25	193	13	263	13	263	18	268
48.5	194	13	263	13	263	18	268
48.75	195	13	263	13	263	18	268
49	196	13	263	13	263	18	268
49.25	197	13	263	13	263	18	268
49.5	198	13	263	13	263	18	268
49.75	199	13	263	13	263	18	268
50	200	13	263	13	263	18	268
50.25	201	13	263	13	263	18	268
50.5	202	13	263	13	263	18	268
50.75	203	13	263	13	263	18	268
51	204	13	263	13	263	18	268
51.25	205	13	263	13	263	18	268
51.5	206	13	263	13	263	18	268
51.75	207	13	263	13	263	18	268
52	208	13	263	13	263	18	268
52.25	209	13	263	13	263	18	268
52.5	210	13	263	13	263	18	268
52.75	211	13	263	13	263	18	268
53	212	13	263	13	263	18	268
53.25	213	13	263	13	263	18	268
53.5	214	13	263	13	263	18	268
53.75	215	13	263	13	263	18	268
54	216	13	263	13	263	18	268
54.25	217	13	263	13	263	18	268
54.5	218	13	263	13	263	18	268
54.75	219	13	263	13	263	18	268
55	220	13	263	13	263	18	268
55.25	221	13	263	13	263	18	268
55.5	222	13	263	13	263	18	268
55.75	223	13	263	13	263	18	268
56	224	13	263	13	263	18	268
56.25	225	13	263	13	263	18	268
56.5	226	13	263	13	263	18	268
56.75	227	13	263	13	263	18	268
57	228	13	263	13	263	18	268
57.25	229	13	263	13	263	18	268
57.5	230	13	263	13	263	18	268
57.75	231	13	263	13	263	18	268
58	232	13	263	13	263	18	268
58.25	233	13	263	13	263	18	268
58.5	234	13	263	13	263	18	268
58.75	235	13	263	13	263	18	268
59	236	13	263	13	263	18	268
59.25	237	13	263	13	263	18	268
59.5	238	13	263	13	263	18	268
59.75	239	13	263	13	263	18	268
60	240	13	263	13	263	18	268
60.25	241	13	263	13	263	18	268
60.5	242	13	263	13	263	18	268
60.75	243	13	263	13	263	18	268
61	244	13	263	13	263	18	268
61.25	245	13	263	13	263	18	268
61.5	246	13	263	13	263	18	268
61.75	247	13	263	13	263	18	268
62	248	13	263	13	263	18	268
62.25	249	13	263	13	263	18	268
62.5	250	13	263	13	263	18	268
62.75	251	13	263	13	263	18	268
63	252	13	263	13	263	18	268
63.25	253	13	263	13	263	18	268
63.5	254	13	263	13	263	18	268
63.75	255	13	263	13	263	18	268
64	256	13	263	13	263	18	268
64.25	257	13	263	13	263	18	268
64.5	258	13	263	13	263	18	268
64.75	259	13	263	13	263	18	268
65	260	13	263	13	263	18	268
65.25	261	13	263	13	263	18	268
65.5	262	13	263	13	263	18	268
65.75	263	13	263	13	263	18	268
66	264	13	263	13	263	18	268
66.25	265	13	263	13	263	18	268
66.5	266	13	263	13	263	18	268
66.75	267	13	263	13	263	18	268
67	268	13	263	13	263	18	268
67.25	269	13	263	13	263	18	268
67.5	270	13	263	13	263	18	268
67.75	271	13	263	13	263	18	268
68	272	13	263	13	263	18	268
68.25	273	13	263	13	263	18	268
68.5	274	13	263	13	263	18	268
68.75	275	13	263	13	263	18	268
69	276	13	263	13	263	18	268
69.25	277	13	263	13	263	18	268
69.5	278	13	263	13	263	18	268
69.75	279	13	263	13	263	18	268
70	280	13	263	13	263	18	268

## Sheet: Datatable_06_Uplift Models Comp
	Sample ID	40m/Ma		20m/Ma		Age Diff.		Age Diff. +/-Unc.		60m/Ma		Age Diff.		Age Diff. +/-Unc.
		Age [a]	Unc	Age [a]	Unc	Direct [a]	Diff %	[a]	Diff %	Age [a]	Unc	Direct [a]	Diff %	[a]	Diff %		Pisagua Uplift Model Comparison
	CH04-5-1	9243789	462189	8569883	428494	673906	0.0729037	-216778	-0.0234512	10052926	502646	809137	0.087533	-155699	-0.0168436		40m/Ma vs 20m/Ma
	CH04-5-2	13670200	683510	12282956	614148	1387244	0.101479	89586.2	0.00655339	15733325	786666	2063125	0.150921	592949	0.0433753		Direct Comparison (Age – Age) max. difference up to 24% towards younger ages
	CH04-5-3	14136096	706805	12654241	632712	1481855	0.104828	142338	0.0100691	16474240	823712	2338144	0.165402	807627	0.0571323		Comparison incl. 5 % Total Uncertainty max difference up to 15.4% towards younger ages
	CH04-5-4	16442352	822118	14282079	714104	2160273	0.131385	624051	0.0379539	19325854	966293	2883502	0.17537	1.09509e+06	0.0666019
	CH04-5-5	19716845	985842	16810080	840504	2906765	0.147425	1.08042e+06	0.0547967	23146256	1.15731e+06	3429411	0.173933	1.28626e+06	0.0652364		40m/Ma vs 60m/Ma
	CH04-5-6	18729010	936450	15956762	797838	2772248	0.148019	1.03796e+06	0.0554199	21949420	1097471	3220410	0.171948	1.18649e+06	0.0633503		Direct Comparison (Age – Age) max. difference up to 18.1% towards older ages
	CH04-5-7	17734002	886700	15158829	757941	2575173	0.145211	930531	0.0524716	20741880	1037094	3007878	0.169611	1.08408e+06	0.0611302		Comparison incl. 5 % Total Uncertainty max difference up to 7.3% towards older ages
	CH04-5-8	18434158	921708	15720452	786023	2713706	0.147211	1.00598e+06	0.0545713	21592324	1.07962e+06	3158166	0.171321	1.15684e+06	0.0627553
	CH04-5-9	7608040	380402	7157472	357874	450568	0.0592226	-287708	-0.0378163	8161048	408052	553008	0.0726873	-235446	-0.0309471
	CH04-5-10	36047694	1.80238e+06	27487021	1.37435e+06	8560673	0.237482	5.38394e+06	0.149356	39658394	1.98292e+06	3610700	0.100165	-174604	-0.00484371
	CH04-5-11	3812389	190619	3704097	185205	108292	0.0284053	-267532	-0.0701744	3928690	196434	116301	0.0305061	-270753	-0.0710192
	CH04-5-12	13186001	659300	11893839	594692	1292162	0.097995	38170	0.00289474	15029217	751461	1843216	0.139786	432455	0.0327965
	CH04-5-13	18860084	943004	16051931	802597	2808153	0.148894	1.06255e+06	0.0563387	22110872	1.10554e+06	3250788	0.172363	1.20224e+06	0.0637452
	CH04-5-14	47546041	2.3773e+06	37044920	1852246	10501121	0.220862	6.27157e+06	0.131905	50974066	2.5487e+06	3428025	0.0720991	-1.49798e+06	-0.0315059
	CH04-5-15	9531404	476570	8821014	441051	710390	0.0745315	-207231	-0.0217419	10398024	519901	866620	0.0909226	-129851	-0.0136235
	CH04-5-16	22084689	1.10423e+06	18394280	919714	3690409	0.167103	1.66646e+06	0.0754577	25998962	1.29995e+06	3914273	0.177239	1.51009e+06	0.0683773
	CH04-5-17	12770518	638526	11555405	577770	1215113	0.0951499	-1183.15	-9.2647e-05	14456251	722813	1685733	0.132002	324395	0.0254018
	CH04-5-18	16188020	809401	14119058	705953	2068962	0.127808	553608	0.0341986	19070968	953548	2882948	0.178091	1.12e+06	0.0691869
	CH04-5-19	27890236	1.39451e+06	21629532	1.08148e+06	6260704	0.224477	3.78472e+06	0.1357	31812121	1.59061e+06	3921885	0.140619	936767	0.0335876
	CH04-5-20	12425580	621279	11271748	563587	1153832	0.0928594	-31034.4	-0.00249762	14011967	700598	1586387	0.127671	264510	0.0212875
	CH04-5-21	24739859	1.23699e+06	19915577	995779	4824282	0.195	2.59151e+06	0.10475	28984431	1.44922e+06	4244572	0.171568	1.55836e+06	0.0629897
	CH04-5-22	38092677	1.90463e+06	29204738	1.46024e+06	8887939	0.233324	5.52307e+06	0.14499	41671980	2083599	3579303	0.093963	-408930	-0.0107351
	CH04-5-23	23646464	1.18232e+06	19299283	964964	4347181	0.183841	2.19989e+06	0.0930327	27791764	1.38959e+06	4145300	0.175303	1.57339e+06	0.066538
	CH04-5-24	16902750	845138	14524395	726220	2378355	0.140708	806998	0.0477436	19774941	988747	2872191	0.169924	1.03831e+06	0.0614283
	CH04-5-25	6820802	341040	6487818	324391	332984	0.0488189	-332447	-0.0487402	7212083	360604	391281	0.0573658	-310363	-0.0455025
	CH04-5-26	11125135	556257	10206912	510346	918223	0.0825359	-148379	-0.0133373	12333909	616695	1208774	0.108653	35821.8	0.0032199
	CH04-5-27	9234347	461717	8544266	427213	690081	0.0747298	-198850	-0.0215337	10044105	502205	809758	0.0876898	-154165	-0.0166947
	CH04-5-28	5951176	297559	5717278	285864	233898	0.0393028	-349525	-0.058732	6200572	310029	249396	0.041907	-358191	-0.0601883
	CH04-5-29	15940133	797007	13954346	697717	1985787	0.124578	491063	0.0308067	18798723	939936	2858590	0.179333	1.12165e+06	0.0703662
	CH04-5-30	13448384	672419	12086834	604342	1361550	0.101243	84789.1	0.00630478	15411577	770579	1963193	0.14598	520195	0.0386809
	CH04-5-31	10458102	522905	9619703	480985	838399	0.0801674	-165491	-0.0158242	11485399	574270	1027297	0.0982298	-69878	-0.00668171
	CH04-5-32	12530162	626508	11348956	567448	1181206	0.094269	-12749.9	-0.00101754	14140409	707020	1610247	0.12851	276718	0.0220842
	CH04-5-33	5253193	262660	5038530	251926	214663	0.0408633	-299923	-0.0570935	5488282	274414	235089	0.0447516	-301985	-0.0574859
	CH04-5-34	11094990	554750	10176818	508841	918172	0.0827556	-145418	-0.0131067	12291809	614590	1196819	0.10787	27479.1	0.00247671
	CH04-5-35	16078158	803908	14037993	701900	2040165	0.12689	534357	0.033235	18944898	947245	2866740	0.1783	1.11559e+06	0.0693853
	CH04-5-36	28358559	1.41793e+06	21862284	1.09311e+06	6496275	0.229076	3.98523e+06	0.14053	32185096	1.60925e+06	3826537	0.134934	799354	0.0281874
	CH04-5-37	9874105	493705	9111982	455599	762123	0.077184	-187181	-0.0189568	10786385	539319	912280	0.0923912	-120744	-0.0122284
	CH04-5-38	36094307	1.80472e+06	27447822	1.37239e+06	8646485	0.239553	5.46938e+06	0.15153	39673499	1.98367e+06	3579192	0.0991622	-209198	-0.00579588
	CH04-5-39	14813117	740656	13155656	657783	1657461	0.111891	259022	0.017486	17485949	874297	2672832	0.180437	1.05788e+06	0.071415
	CH04-5-40	23533275	1.17666e+06	19216131	960807	4317144	0.183449	2.17967e+06	0.0926209	27644891	1.38224e+06	4111616	0.174715	1.55271e+06	0.0659792
	CH04-5-41	7798972	389949	7292543	364627	506429	0.0649354	-248147	-0.0318179	8343892	417195	544920	0.0698707	-262223	-0.0336228
	CH04-5-42	3501006	175050	3400986	170049	100020	0.0285689	-245080	-0.0700026	3593656	179683	92650	0.0264638	-262083	-0.0748594
	CH04-5-43	16563012	828151	14316509	715825	2246503	0.135634	702527	0.0424154	19426623	971331	2863611	0.172892	1.06413e+06	0.0642473
	CH04-5-44	12179369	608968	11059572	552979	1119797	0.0919421	-42150	-0.00346077	13675994	683800	1496625	0.122882	203857	0.0167379
	CH04-5-45	12871298	643565	11619301	580965	1251997	0.0972705	27467	0.00213398	14569681	728484	1698383	0.131951	326334	0.0253536
	CH04-5-46	12953140	647657	11684576	584229	1268564	0.0979349	36678.2	0.00283161	14678794	733940	1725654	0.133223	344057	0.0265617
	CH04-5-47	13110481	655524	11811062	590553	1299419	0.099113	53341.8	0.00406864	14897119	744856	1786638	0.136276	386258	0.0294618
	CH04-5-48	10207434	510372	9397732	469887	809702	0.0793247	-170556	-0.016709	11167914	558396	960480	0.0940961	-108287	-0.0106087
	CH04-5-49	17204242	860212	14709365	735468	2494877	0.145015	899197	0.052266	20069130	1.00346e+06	2864888	0.166522	1.00122e+06	0.0581961
	CH04-5-50	21108989	1.05545e+06	17753712	887686	3355277	0.15895	1.41214e+06	0.0668977	24781754	1.23909e+06	3672765	0.173991	1.37823e+06	0.065291
	CH04-5-51	10145936	507297	9346093	467305	799843	0.0788338	-174758	-0.0172245	11091209	554560	945273	0.0931676	-116584	-0.0114907
	CH04-5-52	33840163	1.69201e+06	25654775	1.28274e+06	8185388	0.241884	5.21064e+06	0.153978	37524770	1.87624e+06	3684607	0.108883	116360	0.00343853
	CH04-5-53	10960210	548010	10059034	502952	901176	0.0822225	-149786	-0.0136664	12100202	605010	1139992	0.104012	-13028.6	-0.00118872
	CH04-5-54	14277270	713864	12738855	636943	1538415	0.107753	187609	0.0131404	16682059	834103	2404789	0.168435	856823	0.0600131
	CH04-5-55	11077952	553898	10160019	508001	917933	0.0828613	-143966	-0.0129957	12247036	612352	1169084	0.105533	2834.6	0.000255878
	CH04-5-58	33637872	1.68189e+06	25506688	1.27533e+06	8131184	0.241727	5173956	0.153813	37318988	1.86595e+06	3681116	0.109434	133273	0.00396199
	CH04-5-59	26703424	1.33517e+06	20953046	1.04765e+06	5750378	0.215342	3.36755e+06	0.126109	30733096	1.53665e+06	4029672	0.150905	1157846	0.0433595
	CH04-5-60	21633017	1.08165e+06	18091189	904559	3541828	0.163723	1.55562e+06	0.0719094	25382363	1.26912e+06	3749346	0.173316	1398577	0.0646501
	CH04-5-61	16309595	815480	14176514	708826	2133081	0.130787	608776	0.0373262	19143404	957170	2833809	0.173751	1.06116e+06	0.0650635
	CH04-5-62	14270205	713510	12736279	636814	1533926	0.107492	183602	0.0128661	16649557	832478	2379352	0.166736	833364	0.0583989
	CH04-5-63	11173914	558696	10244102	512205	929812	0.0832127	-141089	-0.0126266	12355479	617774	1181565	0.105743	5095.35	0.000456004
	CH04-5-64	8854069	442703	8247420	412371	606649	0.0685164	-248425	-0.0280578	9574496	478725	720427	0.0813668	-201001	-0.0227016
	CH04-5-65	6538862	326943	6255947	312797	282915	0.0432667	-356825	-0.05457	6863284	343164	324422	0.0496144	-345685	-0.0528663
	CH04-5-66	14638485	731924	13029964	651498	1608521	0.109883	225099	0.0153772	17216799	860840	2578314	0.176133	985550	0.0673259
	CH04-5-67	18485391	924270	15733615	786681	2751776	0.148862	1.04083e+06	0.0563053	21585664	1.07928e+06	3100273	0.167715	1.09672e+06	0.059329
	CH04-5-68	7437419	371871	7010415	350521	427004	0.0574129	-295388	-0.0397164	7955802	397790	518383	0.0696993	-251278	-0.0337857
	CH04-5-69	4702172	235109	4518815	225941	183357	0.0389941	-277692	-0.0590562	4877330	243866	175158	0.0372504	-303817	-0.0646121
	CH04-5-70	6605789	330289	6322192	316110	283597	0.0429316	-362802	-0.0549218	6952240	347612	346451	0.0524466	-331450	-0.0501758
	CH04-5-71	39367245	1.96836e+06	30326914	1.51635e+06	9040331	0.229641	5.55562e+06	0.141123	42974016	2.1487e+06	3606771	0.0916186	-510292	-0.0129624
	CH04-5-72	62519717	3.12599e+06	49588200	2479410	12931517	0.206839	7.32612e+06	0.117181	66090086	3.3045e+06	3570369	0.0571079	-2.86012e+06	-0.0457475
	CH04-5-74	22824048	1.1412e+06	18866129	943306	3957919	0.17341	1.87341e+06	0.0820805	26869821	1.34349e+06	4045773	0.177259	1.56108e+06	0.0683963
	CH04-5-75	9116954	455848	8467151	423358	649803	0.0712741	-229402	-0.0251622	9903043	495152	786089	0.0862228	-164911	-0.0180884
	CH04-5-76	6927849	346392	6596607	329830	331242	0.0478131	-344981	-0.0497962	7338565	366928	410716	0.0592848	-302605	-0.0436795
	CH04-5-77	23069648	1.15348e+06	19010816	950541	4058832	0.175938	1.95481e+06	0.0847351	27153474	1.35767e+06	4083826	0.177022	1.57267e+06	0.0681705
	CH04-5-78	12109079	605454	11036776	551839	1072303	0.0885536	-84989.8	-0.00701868	13591908	679595	1482829	0.122456	197780	0.0163332
	CH04-5-79	11644381	582219	10663991	533200	980390	0.0841943	-135029	-0.011596	12988264	649413	1343883	0.11541	112251	0.00963991
	CH04-5-80	18649527	932476	15909971	795499	2739556	0.146897	1.01158e+06	0.0542416	21852535	1.09263e+06	3203008	0.171747	1.1779e+06	0.06316
	PI03-1	21470935	1.07355e+06	18054825	902741	3416110	0.159104	1439822	0.0670591	25249380	1262469	3778445	0.17598	1.44243e+06	0.0671806
	PI03-1A	23878265	1.19391e+06	19488903	974445	4389362	0.183822	2.221e+06	0.0930136	28039143	1.40196e+06	4160878	0.174254	1.56501e+06	0.0655411
	PI03-1B	17212335	860617	14772726	738636	2439609	0.141736	840356	0.0488229	20098417	1.00492e+06	2886082	0.167675	1.02054e+06	0.0592915
	PI03-1C	39876821	1.99384e+06	30765010	1.53825e+06	9111811	0.228499	5.57972e+06	0.139924	43489653	2.17448e+06	3612832	0.0905998	-555492	-0.0139302
	PI03-1D	21757228	1.08786e+06	18239264	911963	3517964	0.161692	1.51814e+06	0.0697763	25603837	1.28019e+06	3846609	0.176797	1.47856e+06	0.067957
	PI-06A	25334164	1.26671e+06	20290739	1.01454e+06	5043425	0.199076	2.76218e+06	0.10903	29610367	1.48052e+06	4276203	0.168792	1.52898e+06	0.0603524
	PI-06B	13991475	699574	12548649	627432	1442826	0.103122	115820	0.00827788	16236716	811836	2245241	0.160472	733831	0.0524485
	PI-06C	8996465	449823	8380549	419027	615916	0.068462	-252935	-0.0281149	9772684	488634	776219	0.0862804	-162238	-0.0180336
	PI-06D	25101057	1.25505e+06	20167179	1.00836e+06	4933878	0.196561	2.67047e+06	0.106389	29391561	1.46958e+06	4290504	0.170929	1.56587e+06	0.0623828
	PI-07A	13838329	691916	12429878	621494	1408451	0.101779	95040.7	0.00686793	15997929	799896	2159600	0.156059	667787	0.0482563
	PI-07B	19464258	973213	16619212	830961	2845046	0.146168	1.04087e+06	0.0534761	22865562	1.14328e+06	3401304	0.174746	1284813	0.0660088
	PI-07C	27690561	1.38453e+06	21581921	1.0791e+06	6108640	0.220604	3.64502e+06	0.131634	31680131	1.58401e+06	3989570	0.144077	1.02104e+06	0.036873
	PI-07D	18410750	920538	15736508	786825	2674242	0.145254	966879	0.0525171	21590607	1.07953e+06	3179857	0.172717	1.17979e+06	0.0640815
	PI18-001A-01	18563151	928158	15927328	796366	2635823	0.141992	911299	0.0490918	21661382	1.08307e+06	3098231	0.166902	1.087e+06	0.0585571
	PI18-001A-02	28951656	1.44758e+06	22416041	1.1208e+06	6535615	0.225742	3.96723e+06	0.137029	32612097	1.6306e+06	3660441	0.126433	582253	0.0201112
	PI18-001A-03	7263714	363186	6901586	345079	362128	0.0498544	-346137	-0.0476529	7760175	388009	496461	0.0683481	-254733	-0.0350693
	PI18-001A-04	11685952	584298	10738007	536900	947945	0.0811183	-173253	-0.0148257	13012492	650625	1326540	0.113516	91617.8	0.00783999
	PI18-001A-05	7645335	382267	7214260	360713	431075	0.0563841	-311905	-0.0407967	8188224	409411	542889	0.0710092	-248789	-0.0325413
	PI18-001A-06	8450889	422544	7962065	398103	488824	0.0578429	-331824	-0.0392649	9128341	456417	677452	0.0801634	-201510	-0.0238448
	PI18-001A-07	4647100	232355	4484777	224239	162323	0.03493	-294271	-0.0633235	4837748	241887	190648	0.0410252	-283594	-0.0610261
	PI18-001A-08	2382589	119129	2347439	117372	35150	0.0147529	-201351	-0.0845095	2424875	121244	42286	0.0177479	-198087	-0.0831395
	PI18-001A-09	23155375	1.15777e+06	19074793	953740	4080582	0.176226	1.96907e+06	0.0850374	27291069	1.36455e+06	4135694	0.178606	1.61337e+06	0.0696759
	PI18-001A-10	4598139	229907	4438072	221904	160067	0.0348113	-291744	-0.0634482	4785234	239262	187095	0.0406893	-282074	-0.0613452
	PI18-001A-11	23216575	1.16083e+06	19108482	955424	4108093	0.176947	1.99184e+06	0.0857939	27355532	1.36778e+06	4138957	0.178276	1.61035e+06	0.0693622
	PI18-001A-12	9362108	468105	8689536	434477	672572	0.0718398	-230010	-0.0245682	10202173	510109	840065	0.0897303	-138149	-0.0147562
	PI18-001A-13	6412980	320649	6163261	308163	249719	0.0389396	-379093	-0.0591134	6736876	336844	323896	0.0505063	-333597	-0.052019
	PI18-001A-14	16579149	828957	14379363	718968	2199786	0.132684	651860	0.0393181	19479011	973951	2899862	0.17491	1096954	0.0661647
	PI18-001A-15	6546630	327332	6280329	314016	266301	0.0406776	-375047	-0.0572886	6894085	344704	347455	0.0530739	-324581	-0.0495798
	PI18-001A-16	10074613	503731	9321326	466066	753287	0.0747708	-216510	-0.0214906	11029655	551483	955042	0.0947969	-100171	-0.00994295
	PI18-001A-17	7277161	363858	6899607	344980	377554	0.051882	-331284	-0.0455239	7787001	389350	509840	0.0700603	-243368	-0.0334427
	PI18-001A-18	31189913	1.5595e+06	23729767	1.18649e+06	7460146	0.239185	4714162	0.151144	34894272	1.74471e+06	3704359	0.118768	400150	0.0128295
	PI18-001A-19	28622818	1.43114e+06	22085367	1.10427e+06	6537451	0.2284	4.00204e+06	0.13982	32433783	1.62169e+06	3810965	0.133144	758135	0.0264871
	PI18-001A-20	11408871	570444	10476738	523837	932133	0.0817025	-162147	-0.0142124	12697231	634862	1288360	0.112926	83054.9	0.00727985
	PI18-001A-21	18672967	933648	15934048	796702	2738919	0.146678	1.00857e+06	0.0540122	21896350	1.09482e+06	3223383	0.172623	1.19492e+06	0.0639918
	PI18-001A-22	26269463	1.31347e+06	20795239	1.03976e+06	5474224	0.208387	3.12099e+06	0.118807	30451563	1.52258e+06	4182100	0.1592	1.34605e+06	0.0512401
	PI18-001A-23	20911134	1.04556e+06	17688206	884410	3222928	0.154125	1292961	0.0618312	24603174	1.23016e+06	3692040	0.176559	1.41632e+06	0.0677306
	PI18-001A-24	1205017	60250.9	1197715	59885.8	7302	0.00605967	-112835	-0.0936374	1214307	60715.4	9290	0.00770943	-111676	-0.092676
	PI18-001A-25	14829329	741466	13213477	660674	1615852	0.108963	213712	0.0144114	17526985	876349	2697656	0.181914	1.07984e+06	0.0728179
	PI18-001A-26	13712301	685615	12327591	616380	1384710	0.100983	82715.4	0.0060322	15806142	790307	2093841	0.152698	617919	0.0450631
	PI18-001A-27	11712436	585622	10725441	536272	986995	0.084269	-134899	-0.0115176	13086021	654301	1373585	0.117276	133662	0.011412
	PI18-001A-28	1853004	92650.2	1832989	91649.5	20015	0.0108014	-164285	-0.0886586	1876432	93821.6	23428	0.0126433	-163044	-0.0879889
	PI18-001A-29	5023057	251153	4837468	241873	185589	0.0369474	-307437	-0.0612052	5232212	261611	209155	0.041639	-303608	-0.060443
	PI 06 1A	11345366	567268	10423185	521159	922181	0.0812826	-166247	-0.0146533	12616768	630838	1271402	0.112064	73295.3	0.00646037
	PI 06 1B total*	15852999	792650	13936655	696833	1916344	0.120882	426861	0.0269262	18713261	935663	2860262	0.180424	1131949	0.0714028
	PI 06 2A	10124679	506234	9362837	468142	761842	0.075246	-212534	-0.0209917	11087312	554366	962633	0.0950779	-97966.5	-0.00967602
	PI 06 2B	16929222	846461	14579866	728993	2349356	0.138775	773902	0.0457139	19812517	990626	2883295	0.170315	1.04621e+06	0.0617989
	PI 06 4A	6008068	300403	5789452	289473	218616	0.0363871	-371260	-0.0617936	6263211	313161	255143	0.0424667	-358421	-0.0596566
	PI 06 4B	5006122	250306	4821503	241075	184619	0.0368786	-306762	-0.0612774	5214016	260701	207894	0.041528	-303113	-0.0605484
	PI17-004-07	31451994	1.5726e+06	24085734	1.20429e+06	7366260	0.234206	4.58937e+06	0.145917	35038302	1.75192e+06	3586308	0.114025	261793	0.00832358
	PI17-004-08	23402171	1.17011e+06	19317580	965879	4084591	0.174539	1.9486e+06	0.0832659	27414656	1.37073e+06	4012485	0.171458	1.47164e+06	0.0628849
	PI17-005-10	20349196	1.01746e+06	17408322	870416	2940874	0.14452	1.053e+06	0.0517464	23796774	1.18984e+06	3447578	0.169421	1.24028e+06	0.0609498
	PI17-004B1	11194860	559743	10324927	516246	869933	0.0777083	-206056	-0.0184063	12381551	619078	1186691	0.106003	7870.45	0.000703041
	PI17-004B2	38797575	1.93988e+06	30130698	1.50653e+06	8666877	0.223387	5.22046e+06	0.134556	42278469	2.11392e+06	3480894	0.0897194	-572908	-0.0147666
	PI17-004B3	39611774	1.98059e+06	30777336	1.53887e+06	8834438	0.223026	5.31498e+06	0.134177	43105134	2.15526e+06	3493360	0.0881899	-642485	-0.0162196
	PI17-004B4	14441748	722087	12964177	648209	1477571	0.102312	107275	0.0074281	16919174	845959	2477426	0.171546	909380	0.0629688
	PI17-004B5	33461554	1.67308e+06	25758760	1287938	7702794	0.230198	4.74178e+06	0.141708	37215455	1.86077e+06	3753901	0.112185	220051	0.00657622
	PI17-004B6	30998658	1.54993e+06	23807325	1.19037e+06	7191333	0.231989	4.45103e+06	0.143588	34636788	1.73184e+06	3638130	0.117364	356358	0.0114959
	PI17-004B7	19598577	979929	16870401	843520	2728176	0.139203	904727	0.0461629	22940898	1.14704e+06	3342321	0.170539	1.21535e+06	0.062012

## Sheet: Datatable 07_Input_SPRITE
Sample Name	Latitude	Longitude	Elevation	Sample Thickness	Sample Density	Topographic shielding correction	Erosion	Uplift/Subsidence	Nuclide Concentration	Nuclide Uncertainty		Nuclide	Atmospheric conversion	Time 1	Time 2	Plate	Depth below paleosurface	Paleoduration?
CH04/5 1	-19.5641	-70.1177	933	2	2.65	1	0	-0.004	2.05806e+08	1.96833e+06		4	0	0	70	2	0	0
CH04/5 2	-19.5641	-70.1177	933	2.5	2.65	1	0	-0.004	2.94021e+08	3.17063e+06		4	0	0	70	2	0	0
CH04/5 3	-19.5641	-70.1177	933	2.5	2.65	1	0	-0.004	3.03219e+08	2.54808e+06		4	0	0	70	2	0	0
CH04/5 4	-19.5641	-70.1177	933	2.75	2.65	1	0	-0.004	3.42464e+08	3.28367e+06		4	0	0	70	2	0	0
CH04/5 5	-19.5641	-70.1177	933	2.25	2.65	1	0	-0.004	3.98661e+08	3.6955e+06		4	0	0	70	2	0	0
CH04/5 6	-19.5641	-70.1177	933	2.75	2.65	1	0	-0.004	3.80347e+08	3.42001e+06		4	0	0	70	2	0	0
CH04/5 7	-19.5641	-70.1177	933	2.25	2.65	1	0	-0.004	3.64456e+08	3.07264e+06		4	0	0	70	2	0	0
CH04/5 8	-19.5641	-70.1177	933	3	2.65	1	0	-0.004	3.74396e+08	4.7762e+06		4	0	0	70	2	0	0
CH04/5 9	-19.5641	-70.1177	933	2.5	2.65	1	0	-0.004	1.71614e+08	1.91888e+06		4	0	0	70	2	0	0
CH04/5 10	-19.5641	-70.1177	933	2.5	2.65	1	0	-0.004	6.18578e+08	5.41012e+06		4	0	0	70	2	0	0
CH04/5 11	-19.5641	-70.1177	933	1.5	2.65	1	0	-0.004	8.88206e+07	1.77554e+06		4	0	0	70	2	0	0
CH04/5 12	-19.5641	-70.1177	933	2	2.65	1	0	-0.004	2.85546e+08	2.61956e+06		4	0	0	70	2	0	0
CH04/5 13	-19.5641	-70.1177	933	2	2.65	1	0	-0.004	3.84562e+08	3.62688e+06		4	0	0	70	2	0	0
CH04/5 14	-19.5641	-70.1177	933	2	2.65	1	0	-0.004	7.85079e+08	6.5353e+06		4	0	0	70	2	0	0
CH04/5 15	-19.5641	-70.1177	933	1.5	2.65	1	0	-0.004	2.12222e+08	2.35885e+06		4	0	0	70	2	0	0
CH04/5 16	-19.5641	-70.1177	933	2	2.65	1	0	-0.004	4.3586e+08	3.86774e+06		4	0	0	70	2	0	0
CH04/5 17	-19.5641	-70.1177	933	2	2.65	1	0	-0.004	2.77208e+08	2.79171e+06		4	0	0	70	2	0	0
CH04/5 18	-19.5641	-70.1177	933	2.25	2.65	1	0	-0.004	3.39407e+08	3.71469e+06		4	0	0	70	2	0	0
CH04/5 19	-19.5641	-70.1177	933	2.25	2.65	1	0	-0.004	5.09331e+08	4.36499e+06		4	0	0	70	2	0	0
CH04/5 20	-19.5641	-70.1177	933	2.25	2.65	1	0	-0.004	2.69599e+08	2.52721e+06		4	0	0	70	2	0	0
CH04/5 21	-19.5641	-70.1177	933	2.25	2.65	1	0	-0.004	4.70715e+08	3.93768e+06		4	0	0	70	2	0	0
CH04/5 22	-19.5641	-70.1177	933	1.5	2.65	1	0	-0.004	6.51392e+08	5.52438e+06		4	0	0	70	2	0	0
CH04/5 23	-19.5641	-70.1177	933	1.5	2.65	1	0	-0.004	4.59086e+08	4.27262e+06		4	0	0	70	2	0	0
CH04/5 24	-19.5641	-70.1177	933	1.5	2.65	1	0	-0.004	3.51685e+08	3.14649e+06		4	0	0	70	2	0	0
CH04/5 25	-19.5641	-70.1177	933	1.5	2.65	1	0	-0.004	1.55559e+08	1.60373e+06		4	0	0	70	2	0	0
CH04/5 26	-19.5641	-70.1177	933	1.5	2.65	1	0	-0.004	2.44703e+08	2.04437e+06		4	0	0	70	2	0	0
CH04/5 27	-19.5641	-70.1177	933	1.5	2.65	1	0	-0.004	2.05766e+08	2.29878e+06		4	0	0	70	2	0	0
CH04/5 28	-19.5641	-70.1177	933	1.25	2.65	1	0	-0.004	1.342e+08	1.71312e+06		4	0	0	70	2	0	0
CH04/5 29	-19.5641	-70.1177	933	1.25	2.65	1	0	-0.004	3.37746e+08	4.04589e+06		4	0	0	70	2	0	0
CH04/5 30	-19.5641	-70.1177	933	1.5	2.65	1	0	-0.004	2.91165e+08	3.16626e+06		4	0	0	70	2	0	0
CH04/5 31	-19.5641	-70.1177	933	1	2.65	1	0	-0.004	2.31608e+08	2.7382e+06		4	0	0	70	2	0	0
CH04/5 32	-19.5641	-70.1177	933	1.25	2.65	1	0	-0.004	2.73575e+08	2.97955e+06		4	0	0	70	2	0	0
CH04/5 33	-19.5641	-70.1177	933	1	2.65	1	0	-0.004	1.1881e+08	1.82586e+06		4	0	0	70	2	0	0
CH04/5 34	-19.5641	-70.1177	933	1.5	2.65	1	0	-0.004	2.43874e+08	2.57948e+06		4	0	0	70	2	0	0
CH04/5 35	-19.5641	-70.1177	933	1.5	2.65	1	0	-0.004	3.39102e+08	3.50209e+06		4	0	0	70	2	0	0
CH04/5 36	-19.5641	-70.1177	933	1.5	2.65	1	0	-0.004	5.17142e+08	5.36821e+06		4	0	0	70	2	0	0
CH04/5 37	-19.5641	-70.1177	933	1.5	2.65	1	0	-0.004	2.18566e+08	2.68278e+06		4	0	0	70	2	0	0
CH04/5 38	-19.5641	-70.1177	933	1	2.65	1	0	-0.004	6.24696e+08	6.80214e+06		4	0	0	70	2	0	0
CH04/5 39	-19.5641	-70.1177	933	1.5	2.65	1	0	-0.004	3.17464e+08	3.42285e+06		4	0	0	70	2	0	0
CH04/5 40	-19.5641	-70.1177	933	1.5	2.65	1	0	-0.004	4.5676e+08	4.69209e+06		4	0	0	70	2	0	0
CH04/5 41	-19.5641	-70.1177	933	1	2.65	1	0	-0.004	1.76763e+08	1.96844e+06		4	0	0	70	2	0	0
CH04/5 42	-19.5641	-70.1177	933	1	2.65	1	0	-0.004	8.17944e+07	1.05526e+06		4	0	0	70	2	0	0
CH04/5 43	-19.5641	-70.1177	933	1	2.65	1	0	-0.004	3.47589e+08	3.86091e+06		4	0	0	70	2	0	0
CH04/5 44	-19.5641	-70.1177	933	1.5	2.65	1	0	-0.004	2.65647e+08	2.83239e+06		4	0	0	70	2	0	0
CH04/5 45	-19.5641	-70.1177	933	1.5	2.65	1	0	-0.004	2.7954e+08	2.91433e+06		4	0	0	70	2	0	0
CH04/5 46	-19.5641	-70.1177	933	1.5	2.65	1	0	-0.004	2.81129e+08	3.41395e+06		4	0	0	70	2	0	0
CH04/5 47	-19.5641	-70.1177	933	1	2.65	1	0	-0.004	2.85379e+08	3.3954e+06		4	0	0	70	2	0	0
CH04/5 48	-19.5641	-70.1177	933	1.5	2.65	1	0	-0.004	2.25187e+08	2.74022e+06		4	0	0	70	2	0	0
CH04/5 49	-19.5641	-70.1177	933	1.5	2.65	1	0	-0.004	3.55722e+08	3.69055e+06		4	0	0	70	2	0	0
CH04/5 50	-19.5641	-70.1177	933	1	2.65	1	0	-0.004	4.23282e+08	4.59043e+06		4	0	0	70	2	0	0
CH04/5 51	-19.5641	-70.1177	933	1	2.65	1	0	-0.004	2.24823e+08	2.82448e+06		4	0	0	70	2	0	0
CH04/5 52	-19.5641	-70.1177	933	1	2.65	1	0	-0.004	5.93906e+08	6.00349e+06		4	0	0	70	2	0	0
CH04/5 53	-19.5641	-70.1177	933	1	2.65	1	0	-0.004	2.41784e+08	3.33775e+06		4	0	0	70	2	0	0
CH04/5 54	-19.5641	-70.1177	933	1	2.65	1	0	-0.004	3.08326e+08	3.31657e+06		4	0	0	70	2	0	0
CH04/5 55	-19.5641	-70.1177	933	1	2.65	1	0	-0.004	2.44239e+08	4.84749e+06		4	0	0	70	2	0	0
CH04/5 58	-19.5641	-70.1177	933	1.5	2.65	1	0	-0.004	5.88785e+08	6.29524e+06		4	0	0	70	2	0	0
CH04/5 59	-19.5641	-70.1177	933	1	2.65	1	0	-0.004	4.98615e+08	5.2565e+06		4	0	0	70	2	0	0
CH04/5 60	-19.5641	-70.1177	933	1.5	2.65	1	0	-0.004	4.2955e+08	4.35248e+06		4	0	0	70	2	0	0
CH04/5 61	-19.5641	-70.1177	933	1	2.65	1	0	-0.004	3.43771e+08	3.75603e+06		4	0	0	70	2	0	0
CH04/5 62	-19.5641	-70.1177	933	1	2.65	1	0	-0.004	3.08191e+08	3.30489e+06		4	0	0	70	2	0	0
CH04/5 63	-19.5641	-70.1177	933	1	2.65	1	0	-0.004	2.46244e+08	2.75767e+06		4	0	0	70	2	0	0
CH04/5 64	-19.5641	-70.1177	933	1	2.65	1	0	-0.004	1.98767e+08	2.81353e+06		4	0	0	70	2	0	0
CH04/5 65	-19.5641	-70.1177	933	1.25	2.65	1	0	-0.004	1.48968e+08	1.84784e+06		4	0	0	70	2	0	0
CH04/5 66	-19.5641	-70.1177	933	1.25	2.65	1	0	-0.004	3.14713e+08	3.8497e+06		4	0	0	70	2	0	0
CH04/5 67	-19.5641	-70.1177	933	1	2.65	1	0	-0.004	3.79878e+08	3.89495e+06		4	0	0	70	2	0	0
CH04/5 68	-19.5641	-70.1177	933	1.25	2.65	1	0	-0.004	1.69309e+08	2.47862e+06		4	0	0	70	2	0	0
CH04/5 69	-19.5641	-70.1177	933	1.5	2.65	1	0	-0.004	1.06806e+08	2.38469e+06		4	0	0	70	2	0	0
CH04/5 70	-19.5641	-70.1177	933	1	2.65	1	0	-0.004	1.51151e+08	1.84992e+06		4	0	0	70	2	0	0
CH04/5 71	-19.5641	-70.1177	933	1.25	2.65	1	0	-0.004	6.71204e+08	7.04346e+06		4	0	0	70	2	0	0
CH04/5 72	-19.5641	-70.1177	933	1.5	2.65	1	0	-0.004	9.78772e+08	9.99323e+06		4	0	0	70	2	0	0
CH04/5 74	-19.5641	-70.1177	933	1	2.65	1	0	-0.004	4.4976e+08	4.55619e+06		4	0	0	70	2	0	0
CH04/5 75	-19.5641	-70.1177	933	1	2.65	1	0	-0.004	2.04362e+08	3.14762e+06		4	0	0	70	2	0	0
CH04/5 76	-19.5641	-70.1177	933	1.25	2.65	1	0	-0.004	1.58421e+08	1.86841e+06		4	0	0	70	2	0	0
CH04/5 77	-19.5641	-70.1177	933	1	2.65	1	0	-0.004	4.53179e+08	4.58844e+06		4	0	0	70	2	0	0
CH04/5 78	-19.5641	-70.1177	933	1	2.65	1	0	-0.004	2.65855e+08	3.53388e+06		4	0	0	70	2	0	0
CH04/5 79	-19.5641	-70.1177	933	1.25	2.65	1	0	-0.004	2.55968e+08	2.8685e+06		4	0	0	70	2	0	0
CH04/5 80	-19.5641	-70.1177	933	1	2.65	1	0	-0.004	3.83625e+08	3.84742e+06		4	0	0	70	2	0	0
PI03/1	-19.539	-70.1141	957	2.5	2.65	1	0	-0.004	4.33145e+08	3.9894e+06		4	0	0	70	2	0	0
PI03/1 A	-19.539	-70.1141	957	2.5	2.65	1	0	-0.004	4.67728e+08	5.00904e+06		4	0	0	70	2	0	0
PI03/1B	-19.539	-70.1141	957	2.5	2.65	1	0	-0.004	3.60765e+08	4.00981e+06		4	0	0	70	2	0	0
PI03/1C	-19.539	-70.1141	957	2.5	2.65	1	0	-0.004	6.8534e+08	6.80521e+06		4	0	0	70	2	0	0
Pi03/1D	-19.539	-70.1141	957	2.5	2.65	1	0	-0.004	4.37586e+08	4.64284e+06		4	0	0	70	2	0	0
PI-06A	-19.5643	-70.1177	925	2.5	2.65	1	0	-0.004	4.74154e+08	4.92083e+06		4	0	0	70	2	0	0
PI-06B	-19.5643	-70.1177	925	2.5	2.65	1	0	-0.004	2.97645e+08	3.25846e+06		4	0	0	70	2	0	0
PI-06C	-19.5643	-70.1177	925	2.5	2.65	1	0	-0.004	1.98336e+08	2.17177e+06		4	0	0	70	2	0	0
PI-06D	-19.5643	-70.1177	925	2.5	2.65	1	0	-0.004	4.71319e+08	4.72312e+06		4	0	0	70	2	0	0
PI-07A	-19.5677	-70.1158	931	2.5	2.65	1	0	-0.004	2.96133e+08	2.99844e+06		4	0	0	70	2	0	0
PI-07B	-19.5677	-70.1158	931	2.5	2.65	1	0	-0.004	3.92325e+08	4.06344e+06		4	0	0	70	2	0	0
PI-07C	-19.5677	-70.1158	931	2.5	2.65	1	0	-0.004	5.05147e+08	5.22878e+06		4	0	0	70	2	0	0
PI-07D	-19.5677	-70.1158	931	2.5	2.65	1	0	-0.004	3.74466e+08	4.08669e+06		4	0	0	70	2	0	0
PI 06/1A	-19.6075	-70.1033	1170	1.5	2.65	1	0	-0.004	4.61984e+08	2.10459e+07		4	0	0	70	2	0	0
PI 06 1B total*	-19.6075	-70.1033	1170	2.5	2.65	1	0	-0.004	6.34538e+08	2.8991e+07		4	0	0	70	2	0	0
PI 06/2A	-19.6078	-70.104	1167	1	2.65	1	0	-0.004	2.00051e+08	9.11538e+06		4	0	0	70	2	0	0
PI 06/2B	-19.6078	-70.104	1167	1.25	2.65	1	0	-0.004	3.09856e+08	1.4112e+07		4	0	0	70	2	0	0
PI 06/4A	-19.6077	-70.1052	1180	3	2.65	1	0	-0.004	2.08209e+08	9.60985e+06		4	0	0	70	2	0	0
PI 06/4B	-19.6077	-70.1052	1180	1.5	2.65	1	0	-0.004	2.31388e+08	1.06583e+07		4	0	0	70	2	0	0
PI18-001A-01	-19.5641	-70.1177	922	2	2.65	1	0	-0.004	1.0466e+08	1.74445e+06		4	0	0	70	2	0	0
PI18-001A-02	-19.5641	-70.1177	922	1.25	2.65	1	0	-0.004	5.6241e+07	1.49964e+06		4	0	0	70	2	0	0
PI18-001A-03	-19.5641	-70.1177	922	1.5	2.65	1	0	-0.004	4.48574e+08	1.20379e+07		4	0	0	70	2	0	0
PI18-001A-04	-19.5641	-70.1177	922	0.4	2.65	1	0	-0.004	1.05044e+08	2.01126e+06		4	0	0	70	2	0	0
PI18-001A-05	-19.5641	-70.1177	922	1.25	2.65	1	0	-0.004	4.50272e+08	7.04148e+06		4	0	0	70	2	0	0
PI18-001A-06	-19.5641	-70.1177	922	0.75	2.65	1	0	-0.004	2.08036e+08	4.63335e+06		4	0	0	70	2	0	0
PI18-001A-07	-19.5641	-70.1177	922	0.75	2.65	1	0	-0.004	1.45526e+08	3.04293e+06		4	0	0	70	2	0	0
PI18-001A-08	-19.5641	-70.1177	922	1.25	2.65	1	0	-0.004	3.44793e+08	5.58717e+06		4	0	0	70	2	0	0
PI18-001A-09	-19.5641	-70.1177	922	1	2.65	1	0	-0.004	1.4853e+08	3.18191e+06		4	0	0	70	2	0	0
PI18-001A-10	-19.5641	-70.1177	922	0.75	2.65	1	0	-0.004	2.22395e+08	4.19758e+06		4	0	0	70	2	0	0
PI18-001A-11	-19.5641	-70.1177	922	0.75	2.65	1	0	-0.004	1.65483e+08	3.66382e+06		4	0	0	70	2	0	0
PI18-001A-12	-19.5641	-70.1177	922	0.9	2.65	1	0	-0.004	5.52537e+08	8.37498e+06		4	0	0	70	2	0	0
PI18-001A-13	-19.5641	-70.1177	922	1.4	2.65	1	0	-0.004	5.16662e+08	1.07866e+07		4	0	0	70	2	0	0
PI18-001A-14	-19.5641	-70.1177	922	1	2.65	1	0	-0.004	2.49475e+08	5.46762e+06		4	0	0	70	2	0	0
PI18-001A-15	-19.5641	-70.1177	922	1.5	2.65	1	0	-0.004	3.78976e+08	5.22996e+06		4	0	0	70	2	0	0
PI18-001A-16	-19.5641	-70.1177	922	1	2.65	1	0	-0.004	4.90019e+08	8.26977e+06		4	0	0	70	2	0	0
PI18-001A-17	-19.5641	-70.1177	922	1.25	2.65	1	0	-0.004	4.16466e+08	5.63091e+06		4	0	0	70	2	0	0
PI18-001A-18	-19.5641	-70.1177	922	1	2.65	1	0	-0.004	2.74492e+07	805949		4	0	0	70	2	0	0
PI18-001A-19	-19.5641	-70.1177	922	1	2.65	1	0	-0.004	3.1673e+08	5.17005e+06		4	0	0	70	2	0	0
PI18-001A-20	-19.5641	-70.1177	922	0.6	2.65	1	0	-0.004	2.95943e+08	6.90645e+06		4	0	0	70	2	0	0
PI18-001A-21	-19.5641	-70.1177	922	1.25	2.65	1	0	-0.004	2.55079e+08	5.05216e+06		4	0	0	70	2	0	0
PI18-001A-22	-19.5641	-70.1177	922	0.9	2.65	1	0	-0.004	4.33324e+07	736482		4	0	0	70	2	0	0
PI18-001A-23	-19.5641	-70.1177	922	1	2.65	1	0	-0.004	1.1307e+08	1.73894e+06		4	0	0	70	2	0	0
PI18-001A-24	-19.5641	-70.1177	922	1	2.65	1	0	-0.004	2.48158e+08	4.04099e+06		4	0	0	70	2	0	0
PI18-001A-25	-19.5641	-70.1177	922	1.25	2.65	1	0	-0.004	3.33491e+08	4.26018e+06		4	0	0	70	2	0	0
PI18-001A-26	-19.5641	-70.1177	922	1.25	2.65	1	0	-0.004	2.22461e+08	3.46963e+06		4	0	0	70	2	0	0
PI18-001A-27	-19.5641	-70.1177	922	1.25	2.65	1	0	-0.004	3.49664e+08	9.97461e+06		4	0	0	70	2	0	0
PI18-001A-28	-19.5641	-70.1177	922	0.85	2.65	1	0	-0.004	1.34979e+08	2.08455e+06		4	0	0	70	2	0	0
PI18-001A-29	-19.5641	-70.1177	922	0.75	2.65	1	0	-0.004	1.1295e+08	2.113e+06		4	0	0	70	2	0	0
PI17-004-07	-19.6756	-70.0667	1183	0.85	2.65	1	0	-0.004	6.92054e+08	1.29012e+07		4	0	0	70	2	0	0
PI17-004-08	-19.6756	-70.0667	1183	1.25	2.65	1	0	-0.004	5.61746e+08	1.058e+07		4	0	0	70	2	0	0
PI17-005-10	-19.6756	-70.0667	1183	0.75	2.65	1	0	-0.004	5.073e+08	8.49058e+06		4	0	0	70	2	0	0
PI17-004B1	-19.6756	-70.0667	1183	1.5	2.65	1	0	-0.004	3.00744e+08	5.91921e+06		4	0	0	70	2	0	0
PI17-004B2	-19.6756	-70.0667	1183	0.8	2.65	1	0	-0.004	8.21141e+08	1.35083e+07		4	0	0	70	2	0	0
PI17-004B3	-19.6756	-70.0667	1183	0.9	2.65	1	0	-0.004	8.35104e+08	1.10187e+07		4	0	0	70	2	0	0
PI17-004B4	-19.6756	-70.0667	1183	1.1	2.65	1	0	-0.004	3.82053e+08	5.23246e+06		4	0	0	70	2	0	0
PI17-004B5	-19.6756	-70.0667	1183	1	2.65	1	0	-0.004	7.29256e+08	7.88053e+06		4	0	0	70	2	0	0
PI17-004B6	-19.6756	-70.0667	1183	0.9	2.65	1	0	-0.004	6.85094e+08	8.12467e+06		4	0	0	70	2	0	0
PI17-004B7	-19.6756	-70.0667	1183	1.1	2.65	1	0	-0.004	4.91291e+08	6.57275e+06		4	0	0	70	2	0	0
CH04/5 1	-19.5641	-70.1177	933	2	2.65	1	0	-0.004	2.03837e+08	1.96833e+06		4	0	0	70	2	0	0
CH04/5 2	-19.5641	-70.1177	933	2.5	2.65	1	0	-0.004	2.9085e+08	3.17063e+06		4	0	0	70	2	0	0
CH04/5 3	-19.5641	-70.1177	933	2.5	2.65	1	0	-0.004	3.00671e+08	2.54808e+06		4	0	0	70	2	0	0
CH04/5 4	-19.5641	-70.1177	933	2.75	2.65	1	0	-0.004	3.3918e+08	3.28367e+06		4	0	0	70	2	0	0
CH04/5 5	-19.5641	-70.1177	933	2.25	2.65	1	0	-0.004	3.94966e+08	3.6955e+06		4	0	0	70	2	0	0
CH04/5 6	-19.5641	-70.1177	933	2.75	2.65	1	0	-0.004	3.76927e+08	3.42001e+06		4	0	0	70	2	0	0
CH04/5 7	-19.5641	-70.1177	933	2.25	2.65	1	0	-0.004	3.61384e+08	3.07264e+06		4	0	0	70	2	0	0
CH04/5 8	-19.5641	-70.1177	933	3	2.65	1	0	-0.004	3.6962e+08	4.7762e+06		4	0	0	70	2	0	0
CH04/5 9	-19.5641	-70.1177	933	2.5	2.65	1	0	-0.004	1.69695e+08	1.91888e+06		4	0	0	70	2	0	0
CH04/5 10	-19.5641	-70.1177	933	2.5	2.65	1	0	-0.004	6.13168e+08	5.41012e+06		4	0	0	70	2	0	0
CH04/5 11	-19.5641	-70.1177	933	1.5	2.65	1	0	-0.004	8.70451e+07	1.77554e+06		4	0	0	70	2	0	0
CH04/5 12	-19.5641	-70.1177	933	2	2.65	1	0	-0.004	2.82927e+08	2.61956e+06		4	0	0	70	2	0	0
CH04/5 13	-19.5641	-70.1177	933	2	2.65	1	0	-0.004	3.80935e+08	3.62688e+06		4	0	0	70	2	0	0
CH04/5 14	-19.5641	-70.1177	933	2	2.65	1	0	-0.004	7.78543e+08	6.5353e+06		4	0	0	70	2	0	0
CH04/5 15	-19.5641	-70.1177	933	1.5	2.65	1	0	-0.004	2.09863e+08	2.35885e+06		4	0	0	70	2	0	0
CH04/5 16	-19.5641	-70.1177	933	2	2.65	1	0	-0.004	4.31993e+08	3.86774e+06		4	0	0	70	2	0	0
CH04/5 17	-19.5641	-70.1177	933	2	2.65	1	0	-0.004	2.74416e+08	2.79171e+06		4	0	0	70	2	0	0
CH04/5 18	-19.5641	-70.1177	933	2.25	2.65	1	0	-0.004	3.35692e+08	3.71469e+06		4	0	0	70	2	0	0
CH04/5 19	-19.5641	-70.1177	933	2.25	2.65	1	0	-0.004	5.04966e+08	4.36499e+06		4	0	0	70	2	0	0
CH04/5 20	-19.5641	-70.1177	933	2.25	2.65	1	0	-0.004	2.67072e+08	2.52721e+06		4	0	0	70	2	0	0
CH04/5 21	-19.5641	-70.1177	933	2.25	2.65	1	0	-0.004	4.66778e+08	3.93768e+06		4	0	0	70	2	0	0
CH04/5 22	-19.5641	-70.1177	933	1.5	2.65	1	0	-0.004	6.45868e+08	5.52438e+06		4	0	0	70	2	0	0
CH04/5 23	-19.5641	-70.1177	933	1.5	2.65	1	0	-0.004	4.54813e+08	4.27262e+06		4	0	0	70	2	0	0
CH04/5 24	-19.5641	-70.1177	933	1.5	2.65	1	0	-0.004	3.48539e+08	3.14649e+06		4	0	0	70	2	0	0
CH04/5 25	-19.5641	-70.1177	933	1.5	2.65	1	0	-0.004	1.53955e+08	1.60373e+06		4	0	0	70	2	0	0
CH04/5 26	-19.5641	-70.1177	933	1.5	2.65	1	0	-0.004	2.42659e+08	2.04437e+06		4	0	0	70	2	0	0
CH04/5 27	-19.5641	-70.1177	933	1.5	2.65	1	0	-0.004	2.03468e+08	2.29878e+06		4	0	0	70	2	0	0
CH04/5 28	-19.5641	-70.1177	933	1.25	2.65	1	0	-0.004	1.32487e+08	1.71312e+06		4	0	0	70	2	0	0
CH04/5 29	-19.5641	-70.1177	933	1.25	2.65	1	0	-0.004	3.337e+08	4.04589e+06		4	0	0	70	2	0	0
CH04/5 30	-19.5641	-70.1177	933	1.5	2.65	1	0	-0.004	2.87998e+08	3.16626e+06		4	0	0	70	2	0	0
CH04/5 31	-19.5641	-70.1177	933	1	2.65	1	0	-0.004	2.2887e+08	2.7382e+06		4	0	0	70	2	0	0
CH04/5 32	-19.5641	-70.1177	933	1.25	2.65	1	0	-0.004	2.70595e+08	2.97955e+06		4	0	0	70	2	0	0
CH04/5 33	-19.5641	-70.1177	933	1	2.65	1	0	-0.004	1.16984e+08	1.82586e+06		4	0	0	70	2	0	0
CH04/5 34	-19.5641	-70.1177	933	1.5	2.65	1	0	-0.004	2.41295e+08	2.57948e+06		4	0	0	70	2	0	0
CH04/5 35	-19.5641	-70.1177	933	1.5	2.65	1	0	-0.004	3.356e+08	3.50209e+06		4	0	0	70	2	0	0
CH04/5 36	-19.5641	-70.1177	933	1.5	2.65	1	0	-0.004	5.11773e+08	5.36821e+06		4	0	0	70	2	0	0
CH04/5 37	-19.5641	-70.1177	933	1.5	2.65	1	0	-0.004	2.15883e+08	2.68278e+06		4	0	0	70	2	0	0
CH04/5 38	-19.5641	-70.1177	933	1	2.65	1	0	-0.004	6.17894e+08	6.80214e+06		4	0	0	70	2	0	0
CH04/5 39	-19.5641	-70.1177	933	1.5	2.65	1	0	-0.004	3.14041e+08	3.42285e+06		4	0	0	70	2	0	0
CH04/5 40	-19.5641	-70.1177	933	1.5	2.65	1	0	-0.004	4.52068e+08	4.69209e+06		4	0	0	70	2	0	0
CH04/5 41	-19.5641	-70.1177	933	1	2.65	1	0	-0.004	1.74794e+08	1.96844e+06		4	0	0	70	2	0	0
CH04/5 42	-19.5641	-70.1177	933	1	2.65	1	0	-0.004	8.07392e+07	1.05526e+06		4	0	0	70	2	0	0
CH04/5 43	-19.5641	-70.1177	933	1	2.65	1	0	-0.004	3.43728e+08	3.86091e+06		4	0	0	70	2	0	0
CH04/5 44	-19.5641	-70.1177	933	1.5	2.65	1	0	-0.004	2.62814e+08	2.83239e+06		4	0	0	70	2	0	0
CH04/5 45	-19.5641	-70.1177	933	1.5	2.65	1	0	-0.004	2.76625e+08	2.91433e+06		4	0	0	70	2	0	0
CH04/5 46	-19.5641	-70.1177	933	1.5	2.65	1	0	-0.004	2.77715e+08	3.41395e+06		4	0	0	70	2	0	0
CH04/5 47	-19.5641	-70.1177	933	1	2.65	1	0	-0.004	2.81983e+08	3.3954e+06		4	0	0	70	2	0	0
CH04/5 48	-19.5641	-70.1177	933	1.5	2.65	1	0	-0.004	2.22447e+08	2.74022e+06		4	0	0	70	2	0	0
CH04/5 49	-19.5641	-70.1177	933	1.5	2.65	1	0	-0.004	3.52032e+08	3.69055e+06		4	0	0	70	2	0	0
CH04/5 50	-19.5641	-70.1177	933	1	2.65	1	0	-0.004	4.18691e+08	4.59043e+06		4	0	0	70	2	0	0
CH04/5 51	-19.5641	-70.1177	933	1	2.65	1	0	-0.004	2.21999e+08	2.82448e+06		4	0	0	70	2	0	0
CH04/5 52	-19.5641	-70.1177	933	1	2.65	1	0	-0.004	5.87903e+08	6.00349e+06		4	0	0	70	2	0	0
CH04/5 53	-19.5641	-70.1177	933	1	2.65	1	0	-0.004	2.38446e+08	3.33775e+06		4	0	0	70	2	0	0
CH04/5 54	-19.5641	-70.1177	933	1	2.65	1	0	-0.004	3.0501e+08	3.31657e+06		4	0	0	70	2	0	0
CH04/5 55	-19.5641	-70.1177	933	1	2.65	1	0	-0.004	2.39391e+08	4.84749e+06		4	0	0	70	2	0	0
CH04/5 58	-19.5641	-70.1177	933	1.5	2.65	1	0	-0.004	5.8249e+08	6.29524e+06		4	0	0	70	2	0	0
CH04/5 59	-19.5641	-70.1177	933	1	2.65	1	0	-0.004	4.93358e+08	5.2565e+06		4	0	0	70	2	0	0
CH04/5 60	-19.5641	-70.1177	933	1.5	2.65	1	0	-0.004	4.25198e+08	4.35248e+06		4	0	0	70	2	0	0
CH04/5 61	-19.5641	-70.1177	933	1	2.65	1	0	-0.004	3.40015e+08	3.75603e+06		4	0	0	70	2	0	0
CH04/5 62	-19.5641	-70.1177	933	1	2.65	1	0	-0.004	3.04886e+08	3.30489e+06		4	0	0	70	2	0	0
CH04/5 63	-19.5641	-70.1177	933	1	2.65	1	0	-0.004	2.43486e+08	2.75767e+06		4	0	0	70	2	0	0
CH04/5 64	-19.5641	-70.1177	933	1	2.65	1	0	-0.004	1.95953e+08	2.81353e+06		4	0	0	70	2	0	0
CH04/5 65	-19.5641	-70.1177	933	1.25	2.65	1	0	-0.004	1.47121e+08	1.84784e+06		4	0	0	70	2	0	0
CH04/5 66	-19.5641	-70.1177	933	1.25	2.65	1	0	-0.004	3.10863e+08	3.8497e+06		4	0	0	70	2	0	0
CH04/5 67	-19.5641	-70.1177	933	1	2.65	1	0	-0.004	3.75983e+08	3.89495e+06		4	0	0	70	2	0	0
CH04/5 68	-19.5641	-70.1177	933	1.25	2.65	1	0	-0.004	1.6683e+08	2.47862e+06		4	0	0	70	2	0	0
CH04/5 69	-19.5641	-70.1177	933	1.5	2.65	1	0	-0.004	1.04421e+08	2.38469e+06		4	0	0	70	2	0	0
CH04/5 70	-19.5641	-70.1177	933	1	2.65	1	0	-0.004	1.49301e+08	1.84992e+06		4	0	0	70	2	0	0
CH04/5 71	-19.5641	-70.1177	933	1.25	2.65	1	0	-0.004	6.6416e+08	7.04346e+06		4	0	0	70	2	0	0
CH04/5 72	-19.5641	-70.1177	933	1.5	2.65	1	0	-0.004	9.68779e+08	9.99323e+06		4	0	0	70	2	0	0
CH04/5 74	-19.5641	-70.1177	933	1	2.65	1	0	-0.004	4.45204e+08	4.55619e+06		4	0	0	70	2	0	0
CH04/5 75	-19.5641	-70.1177	933	1	2.65	1	0	-0.004	2.01214e+08	3.14762e+06		4	0	0	70	2	0	0
CH04/5 76	-19.5641	-70.1177	933	1.25	2.65	1	0	-0.004	1.56553e+08	1.86841e+06		4	0	0	70	2	0	0
CH04/5 77	-19.5641	-70.1177	933	1	2.65	1	0	-0.004	4.48591e+08	4.58844e+06		4	0	0	70	2	0	0
CH04/5 78	-19.5641	-70.1177	933	1	2.65	1	0	-0.004	2.62322e+08	3.53388e+06		4	0	0	70	2	0	0
CH04/5 79	-19.5641	-70.1177	933	1.25	2.65	1	0	-0.004	2.53099e+08	2.8685e+06		4	0	0	70	2	0	0
CH04/5 80	-19.5641	-70.1177	933	1	2.65	1	0	-0.004	3.79777e+08	3.84742e+06		4	0	0	70	2	0	0
PI03/1	-19.539	-70.1141	957	2.5	2.65	1	0	-0.004	4.29155e+08	3.9894e+06		4	0	0	70	2	0	0
PI03/1 A	-19.539	-70.1141	957	2.5	2.65	1	0	-0.004	4.62719e+08	5.00904e+06		4	0	0	70	2	0	0
PI03/1B	-19.539	-70.1141	957	2.5	2.65	1	0	-0.004	3.56755e+08	4.00981e+06		4	0	0	70	2	0	0
PI03/1C	-19.539	-70.1141	957	2.5	2.65	1	0	-0.004	6.78535e+08	6.80521e+06		4	0	0	70	2	0	0
Pi03/1D	-19.539	-70.1141	957	2.5	2.65	1	0	-0.004	4.32943e+08	4.64284e+06		4	0	0	70	2	0	0
PI-06A	-19.5643	-70.1177	925	2.5	2.65	1	0	-0.004	4.69233e+08	4.92083e+06		4	0	0	70	2	0	0
PI-06B	-19.5643	-70.1177	925	2.5	2.65	1	0	-0.004	2.94387e+08	3.25846e+06		4	0	0	70	2	0	0
PI-06C	-19.5643	-70.1177	925	2.5	2.65	1	0	-0.004	1.96164e+08	2.17177e+06		4	0	0	70	2	0	0
PI-06D	-19.5643	-70.1177	925	2.5	2.65	1	0	-0.004	4.66596e+08	4.72312e+06		4	0	0	70	2	0	0
PI-07A	-19.5677	-70.1158	931	2.5	2.65	1	0	-0.004	2.93135e+08	2.99844e+06		4	0	0	70	2	0	0
PI-07B	-19.5677	-70.1158	931	2.5	2.65	1	0	-0.004	3.88261e+08	4.06344e+06		4	0	0	70	2	0	0
PI-07C	-19.5677	-70.1158	931	2.5	2.65	1	0	-0.004	4.99918e+08	5.22878e+06		4	0	0	70	2	0	0
PI-07D	-19.5677	-70.1158	931	2.5	2.65	1	0	-0.004	3.70379e+08	4.08669e+06		4	0	0	70	2	0	0
PI 06/1A	-19.6075	-70.1033	1170	1.5	2.65	1	0	-0.004	4.40938e+08	2.10459e+07		4	0	0	70	2	0	0
PI 06 1B total*	-19.6075	-70.1033	1170	2.5	2.65	1	0	-0.004	6.05547e+08	2.8991e+07		4	0	0	70	2	0	0
PI 06/2A	-19.6078	-70.104	1167	1	2.65	1	0	-0.004	1.90936e+08	9.11538e+06		4	0	0	70	2	0	0
PI 06/2B	-19.6078	-70.104	1167	1.25	2.65	1	0	-0.004	2.95744e+08	1.4112e+07		4	0	0	70	2	0	0
PI 06/4A	-19.6077	-70.1052	1180	3	2.65	1	0	-0.004	1.98599e+08	9.60985e+06		4	0	0	70	2	0	0
PI 06/4B	-19.6077	-70.1052	1180	1.5	2.65	1	0	-0.004	2.2073e+08	1.06583e+07		4	0	0	70	2	0	0
PI18-001A-01	-19.5641	-70.1177	922	2	2.65	1	0	-0.004	1.02915e+08	1.74445e+06		4	0	0	70	2	0	0
PI18-001A-02	-19.5641	-70.1177	922	1.25	2.65	1	0	-0.004	5.47413e+07	1.49964e+06		4	0	0	70	2	0	0
PI18-001A-03	-19.5641	-70.1177	922	1.5	2.65	1	0	-0.004	4.36536e+08	1.20379e+07		4	0	0	70	2	0	0
PI18-001A-04	-19.5641	-70.1177	922	0.4	2.65	1	0	-0.004	1.03033e+08	2.01126e+06		4	0	0	70	2	0	0
PI18-001A-05	-19.5641	-70.1177	922	1.25	2.65	1	0	-0.004	4.43231e+08	7.04148e+06		4	0	0	70	2	0	0
PI18-001A-06	-19.5641	-70.1177	922	0.75	2.65	1	0	-0.004	2.03402e+08	4.63335e+06		4	0	0	70	2	0	0
PI18-001A-07	-19.5641	-70.1177	922	0.75	2.65	1	0	-0.004	1.42483e+08	3.04293e+06		4	0	0	70	2	0	0
PI18-001A-08	-19.5641	-70.1177	922	1.25	2.65	1	0	-0.004	3.39206e+08	5.58717e+06		4	0	0	70	2	0	0
PI18-001A-09	-19.5641	-70.1177	922	1	2.65	1	0	-0.004	1.45348e+08	3.18191e+06		4	0	0	70	2	0	0
PI18-001A-10	-19.5641	-70.1177	922	0.75	2.65	1	0	-0.004	2.18198e+08	4.19758e+06		4	0	0	70	2	0	0
PI18-001A-11	-19.5641	-70.1177	922	0.75	2.65	1	0	-0.004	1.61819e+08	3.66382e+06		4	0	0	70	2	0	0
PI18-001A-12	-19.5641	-70.1177	922	0.9	2.65	1	0	-0.004	5.44162e+08	8.37498e+06		4	0	0	70	2	0	0
PI18-001A-13	-19.5641	-70.1177	922	1.4	2.65	1	0	-0.004	5.05875e+08	1.07866e+07		4	0	0	70	2	0	0
PI18-001A-14	-19.5641	-70.1177	922	1	2.65	1	0	-0.004	2.44007e+08	5.46762e+06		4	0	0	70	2	0	0
PI18-001A-15	-19.5641	-70.1177	922	1.5	2.65	1	0	-0.004	3.73746e+08	5.22996e+06		4	0	0	70	2	0	0
PI18-001A-16	-19.5641	-70.1177	922	1	2.65	1	0	-0.004	4.81749e+08	8.26977e+06		4	0	0	70	2	0	0
PI18-001A-17	-19.5641	-70.1177	922	1.25	2.65	1	0	-0.004	4.10835e+08	5.63091e+06		4	0	0	70	2	0	0
PI18-001A-18	-19.5641	-70.1177	922	1	2.65	1	0	-0.004	2.66433e+07	805949		4	0	0	70	2	0	0
PI18-001A-19	-19.5641	-70.1177	922	1	2.65	1	0	-0.004	3.1156e+08	5.17005e+06		4	0	0	70	2	0	0
PI18-001A-20	-19.5641	-70.1177	922	0.6	2.65	1	0	-0.004	2.89037e+08	6.90645e+06		4	0	0	70	2	0	0
PI18-001A-21	-19.5641	-70.1177	922	1.25	2.65	1	0	-0.004	2.50027e+08	5.05216e+06		4	0	0	70	2	0	0
PI18-001A-22	-19.5641	-70.1177	922	0.9	2.65	1	0	-0.004	4.25959e+07	736482		4	0	0	70	2	0	0
PI18-001A-23	-19.5641	-70.1177	922	1	2.65	1	0	-0.004	1.11331e+08	1.73894e+06		4	0	0	70	2	0	0
PI18-001A-24	-19.5641	-70.1177	922	1	2.65	1	0	-0.004	2.44117e+08	4.04099e+06		4	0	0	70	2	0	0
PI18-001A-25	-19.5641	-70.1177	922	1.25	2.65	1	0	-0.004	3.29231e+08	4.26018e+06		4	0	0	70	2	0	0
PI18-001A-26	-19.5641	-70.1177	922	1.25	2.65	1	0	-0.004	2.18992e+08	3.46963e+06		4	0	0	70	2	0	0
PI18-001A-27	-19.5641	-70.1177	922	1.25	2.65	1	0	-0.004	3.3969e+08	9.97461e+06		4	0	0	70	2	0	0
PI18-001A-28	-19.5641	-70.1177	922	0.85	2.65	1	0	-0.004	1.32895e+08	2.08455e+06		4	0	0	70	2	0	0
PI18-001A-29	-19.5641	-70.1177	922	0.75	2.65	1	0	-0.004	1.10837e+08	2.113e+06		4	0	0	70	2	0	0
PI17-004-07	-19.6756	-70.0667	1183	0.85	2.65	1	0	-0.004	6.79153e+08	1.29012e+07		4	0	0	70	2	0	0
PI17-004-08	-19.6756	-70.0667	1183	1.25	2.65	1	0	-0.004	5.51166e+08	1.058e+07		4	0	0	70	2	0	0
PI17-005-10	-19.6756	-70.0667	1183	0.75	2.65	1	0	-0.004	4.98809e+08	8.49058e+06		4	0	0	70	2	0	0
PI17-004B1	-19.6756	-70.0667	1183	1.5	2.65	1	0	-0.004	2.94824e+08	5.91921e+06		4	0	0	70	2	0	0
PI17-004B2	-19.6756	-70.0667	1183	0.8	2.65	1	0	-0.004	8.07632e+08	1.35083e+07		4	0	0	70	2	0	0
PI17-004B3	-19.6756	-70.0667	1183	0.9	2.65	1	0	-0.004	8.24085e+08	1.10187e+07		4	0	0	70	2	0	0
PI17-004B4	-19.6756	-70.0667	1183	1.1	2.65	1	0	-0.004	3.76821e+08	5.23246e+06		4	0	0	70	2	0	0
PI17-004B5	-19.6756	-70.0667	1183	1	2.65	1	0	-0.004	7.21375e+08	7.88053e+06		4	0	0	70	2	0	0
PI17-004B6	-19.6756	-70.0667	1183	0.9	2.65	1	0	-0.004	6.7697e+08	8.12467e+06		4	0	0	70	2	0	0
PI17-004B7	-19.6756	-70.0667	1183	1.1	2.65	1	0	-0.004	4.84718e+08	6.57275e+06		4	0	0	70	2	0	0
CH04/5 1	-19.5641	-70.1177	933	2	2.65	1	0	-0.004	2.07774e+08	1.96833e+06		4	0	0	70	2	0	0
CH04/5 2	-19.5641	-70.1177	933	2.5	2.65	1	0	-0.004	2.97191e+08	3.17063e+06		4	0	0	70	2	0	0
CH04/5 3	-19.5641	-70.1177	933	2.5	2.65	1	0	-0.004	3.05768e+08	2.54808e+06		4	0	0	70	2	0	0
CH04/5 4	-19.5641	-70.1177	933	2.75	2.65	1	0	-0.004	3.45748e+08	3.28367e+06		4	0	0	70	2	0	0
CH04/5 5	-19.5641	-70.1177	933	2.25	2.65	1	0	-0.004	4.02357e+08	3.6955e+06		4	0	0	70	2	0	0
CH04/5 6	-19.5641	-70.1177	933	2.75	2.65	1	0	-0.004	3.83767e+08	3.42001e+06		4	0	0	70	2	0	0
CH04/5 7	-19.5641	-70.1177	933	2.25	2.65	1	0	-0.004	3.67529e+08	3.07264e+06		4	0	0	70	2	0	0
CH04/5 8	-19.5641	-70.1177	933	3	2.65	1	0	-0.004	3.79173e+08	4.7762e+06		4	0	0	70	2	0	0
CH04/5 9	-19.5641	-70.1177	933	2.5	2.65	1	0	-0.004	1.73533e+08	1.91888e+06		4	0	0	70	2	0	0
CH04/5 10	-19.5641	-70.1177	933	2.5	2.65	1	0	-0.004	6.23988e+08	5.41012e+06		4	0	0	70	2	0	0
CH04/5 11	-19.5641	-70.1177	933	1.5	2.65	1	0	-0.004	9.05962e+07	1.77554e+06		4	0	0	70	2	0	0
CH04/5 12	-19.5641	-70.1177	933	2	2.65	1	0	-0.004	2.88166e+08	2.61956e+06		4	0	0	70	2	0	0
CH04/5 13	-19.5641	-70.1177	933	2	2.65	1	0	-0.004	3.88189e+08	3.62688e+06		4	0	0	70	2	0	0
CH04/5 14	-19.5641	-70.1177	933	2	2.65	1	0	-0.004	7.91614e+08	6.5353e+06		4	0	0	70	2	0	0
CH04/5 15	-19.5641	-70.1177	933	1.5	2.65	1	0	-0.004	2.14581e+08	2.35885e+06		4	0	0	70	2	0	0
CH04/5 16	-19.5641	-70.1177	933	2	2.65	1	0	-0.004	4.39728e+08	3.86774e+06		4	0	0	70	2	0	0
CH04/5 17	-19.5641	-70.1177	933	2	2.65	1	0	-0.004	2.79999e+08	2.79171e+06		4	0	0	70	2	0	0
CH04/5 18	-19.5641	-70.1177	933	2.25	2.65	1	0	-0.004	3.43122e+08	3.71469e+06		4	0	0	70	2	0	0
CH04/5 19	-19.5641	-70.1177	933	2.25	2.65	1	0	-0.004	5.13696e+08	4.36499e+06		4	0	0	70	2	0	0
CH04/5 20	-19.5641	-70.1177	933	2.25	2.65	1	0	-0.004	2.72127e+08	2.52721e+06		4	0	0	70	2	0	0
CH04/5 21	-19.5641	-70.1177	933	2.25	2.65	1	0	-0.004	4.74653e+08	3.93768e+06		4	0	0	70	2	0	0
CH04/5 22	-19.5641	-70.1177	933	1.5	2.65	1	0	-0.004	6.56916e+08	5.52438e+06		4	0	0	70	2	0	0
CH04/5 23	-19.5641	-70.1177	933	1.5	2.65	1	0	-0.004	4.63359e+08	4.27262e+06		4	0	0	70	2	0	0
CH04/5 24	-19.5641	-70.1177	933	1.5	2.65	1	0	-0.004	3.54832e+08	3.14649e+06		4	0	0	70	2	0	0
CH04/5 25	-19.5641	-70.1177	933	1.5	2.65	1	0	-0.004	1.57163e+08	1.60373e+06		4	0	0	70	2	0	0
CH04/5 26	-19.5641	-70.1177	933	1.5	2.65	1	0	-0.004	2.46747e+08	2.04437e+06		4	0	0	70	2	0	0
CH04/5 27	-19.5641	-70.1177	933	1.5	2.65	1	0	-0.004	2.08065e+08	2.29878e+06		4	0	0	70	2	0	0
CH04/5 28	-19.5641	-70.1177	933	1.25	2.65	1	0	-0.004	1.35913e+08	1.71312e+06		4	0	0	70	2	0	0
CH04/5 29	-19.5641	-70.1177	933	1.25	2.65	1	0	-0.004	3.41792e+08	4.04589e+06		4	0	0	70	2	0	0
CH04/5 30	-19.5641	-70.1177	933	1.5	2.65	1	0	-0.004	2.94331e+08	3.16626e+06		4	0	0	70	2	0	0
CH04/5 31	-19.5641	-70.1177	933	1	2.65	1	0	-0.004	2.34347e+08	2.7382e+06		4	0	0	70	2	0	0
CH04/5 32	-19.5641	-70.1177	933	1.25	2.65	1	0	-0.004	2.76554e+08	2.97955e+06		4	0	0	70	2	0	0
CH04/5 33	-19.5641	-70.1177	933	1	2.65	1	0	-0.004	1.20636e+08	1.82586e+06		4	0	0	70	2	0	0
CH04/5 34	-19.5641	-70.1177	933	1.5	2.65	1	0	-0.004	2.46454e+08	2.57948e+06		4	0	0	70	2	0	0
CH04/5 35	-19.5641	-70.1177	933	1.5	2.65	1	0	-0.004	3.42604e+08	3.50209e+06		4	0	0	70	2	0	0
CH04/5 36	-19.5641	-70.1177	933	1.5	2.65	1	0	-0.004	5.2251e+08	5.36821e+06		4	0	0	70	2	0	0
CH04/5 37	-19.5641	-70.1177	933	1.5	2.65	1	0	-0.004	2.21249e+08	2.68278e+06		4	0	0	70	2	0	0
CH04/5 38	-19.5641	-70.1177	933	1	2.65	1	0	-0.004	6.31498e+08	6.80214e+06		4	0	0	70	2	0	0
CH04/5 39	-19.5641	-70.1177	933	1.5	2.65	1	0	-0.004	3.20886e+08	3.42285e+06		4	0	0	70	2	0	0
CH04/5 40	-19.5641	-70.1177	933	1.5	2.65	1	0	-0.004	4.61452e+08	4.69209e+06		4	0	0	70	2	0	0
CH04/5 41	-19.5641	-70.1177	933	1	2.65	1	0	-0.004	1.78731e+08	1.96844e+06		4	0	0	70	2	0	0
CH04/5 42	-19.5641	-70.1177	933	1	2.65	1	0	-0.004	8.28497e+07	1.05526e+06		4	0	0	70	2	0	0
CH04/5 43	-19.5641	-70.1177	933	1	2.65	1	0	-0.004	3.5145e+08	3.86091e+06		4	0	0	70	2	0	0
CH04/5 44	-19.5641	-70.1177	933	1.5	2.65	1	0	-0.004	2.68479e+08	2.83239e+06		4	0	0	70	2	0	0
CH04/5 45	-19.5641	-70.1177	933	1.5	2.65	1	0	-0.004	2.82454e+08	2.91433e+06		4	0	0	70	2	0	0
CH04/5 46	-19.5641	-70.1177	933	1.5	2.65	1	0	-0.004	2.84543e+08	3.41395e+06		4	0	0	70	2	0	0
CH04/5 47	-19.5641	-70.1177	933	1	2.65	1	0	-0.004	2.88774e+08	3.3954e+06		4	0	0	70	2	0	0
CH04/5 48	-19.5641	-70.1177	933	1.5	2.65	1	0	-0.004	2.27928e+08	2.74022e+06		4	0	0	70	2	0	0
CH04/5 49	-19.5641	-70.1177	933	1.5	2.65	1	0	-0.004	3.59413e+08	3.69055e+06		4	0	0	70	2	0	0
CH04/5 50	-19.5641	-70.1177	933	1	2.65	1	0	-0.004	4.27872e+08	4.59043e+06		4	0	0	70	2	0	0
CH04/5 51	-19.5641	-70.1177	933	1	2.65	1	0	-0.004	2.27648e+08	2.82448e+06		4	0	0	70	2	0	0
CH04/5 52	-19.5641	-70.1177	933	1	2.65	1	0	-0.004	5.9991e+08	6.00349e+06		4	0	0	70	2	0	0
CH04/5 53	-19.5641	-70.1177	933	1	2.65	1	0	-0.004	2.45121e+08	3.33775e+06		4	0	0	70	2	0	0
CH04/5 54	-19.5641	-70.1177	933	1	2.65	1	0	-0.004	3.11643e+08	3.31657e+06		4	0	0	70	2	0	0
CH04/5 55	-19.5641	-70.1177	933	1	2.65	1	0	-0.004	2.49086e+08	4.84749e+06		4	0	0	70	2	0	0
CH04/5 58	-19.5641	-70.1177	933	1.5	2.65	1	0	-0.004	5.95081e+08	6.29524e+06		4	0	0	70	2	0	0
CH04/5 59	-19.5641	-70.1177	933	1	2.65	1	0	-0.004	5.03871e+08	5.2565e+06		4	0	0	70	2	0	0
CH04/5 60	-19.5641	-70.1177	933	1.5	2.65	1	0	-0.004	4.33903e+08	4.35248e+06		4	0	0	70	2	0	0
CH04/5 61	-19.5641	-70.1177	933	1	2.65	1	0	-0.004	3.47527e+08	3.75603e+06		4	0	0	70	2	0	0
CH04/5 62	-19.5641	-70.1177	933	1	2.65	1	0	-0.004	3.11496e+08	3.30489e+06		4	0	0	70	2	0	0
CH04/5 63	-19.5641	-70.1177	933	1	2.65	1	0	-0.004	2.49002e+08	2.75767e+06		4	0	0	70	2	0	0
CH04/5 64	-19.5641	-70.1177	933	1	2.65	1	0	-0.004	2.0158e+08	2.81353e+06		4	0	0	70	2	0	0
CH04/5 65	-19.5641	-70.1177	933	1.25	2.65	1	0	-0.004	1.50816e+08	1.84784e+06		4	0	0	70	2	0	0
CH04/5 66	-19.5641	-70.1177	933	1.25	2.65	1	0	-0.004	3.18562e+08	3.8497e+06		4	0	0	70	2	0	0
CH04/5 67	-19.5641	-70.1177	933	1	2.65	1	0	-0.004	3.83772e+08	3.89495e+06		4	0	0	70	2	0	0
CH04/5 68	-19.5641	-70.1177	933	1.25	2.65	1	0	-0.004	1.71787e+08	2.47862e+06		4	0	0	70	2	0	0
CH04/5 69	-19.5641	-70.1177	933	1.5	2.65	1	0	-0.004	1.0919e+08	2.38469e+06		4	0	0	70	2	0	0
CH04/5 70	-19.5641	-70.1177	933	1	2.65	1	0	-0.004	1.53001e+08	1.84992e+06		4	0	0	70	2	0	0
CH04/5 71	-19.5641	-70.1177	933	1.25	2.65	1	0	-0.004	6.78247e+08	7.04346e+06		4	0	0	70	2	0	0
CH04/5 72	-19.5641	-70.1177	933	1.5	2.65	1	0	-0.004	9.88765e+08	9.99323e+06		4	0	0	70	2	0	0
CH04/5 74	-19.5641	-70.1177	933	1	2.65	1	0	-0.004	4.54317e+08	4.55619e+06		4	0	0	70	2	0	0
CH04/5 75	-19.5641	-70.1177	933	1	2.65	1	0	-0.004	2.07509e+08	3.14762e+06		4	0	0	70	2	0	0
CH04/5 76	-19.5641	-70.1177	933	1.25	2.65	1	0	-0.004	1.6029e+08	1.86841e+06		4	0	0	70	2	0	0
CH04/5 77	-19.5641	-70.1177	933	1	2.65	1	0	-0.004	4.57768e+08	4.58844e+06		4	0	0	70	2	0	0
CH04/5 78	-19.5641	-70.1177	933	1	2.65	1	0	-0.004	2.69389e+08	3.53388e+06		4	0	0	70	2	0	0
CH04/5 79	-19.5641	-70.1177	933	1.25	2.65	1	0	-0.004	2.58836e+08	2.8685e+06		4	0	0	70	2	0	0
CH04/5 80	-19.5641	-70.1177	933	1	2.65	1	0	-0.004	3.87472e+08	3.84742e+06		4	0	0	70	2	0	0
PI03/1	-19.539	-70.1141	957	2.5	2.65	1	0	-0.004	4.37134e+08	3.9894e+06		4	0	0	70	2	0	0
PI03/1 A	-19.539	-70.1141	957	2.5	2.65	1	0	-0.004	4.72737e+08	5.00904e+06		4	0	0	70	2	0	0
PI03/1B	-19.539	-70.1141	957	2.5	2.65	1	0	-0.004	3.64775e+08	4.00981e+06		4	0	0	70	2	0	0
PI03/1C	-19.539	-70.1141	957	2.5	2.65	1	0	-0.004	6.92145e+08	6.80521e+06		4	0	0	70	2	0	0
Pi03/1D	-19.539	-70.1141	957	2.5	2.65	1	0	-0.004	4.42229e+08	4.64284e+06		4	0	0	70	2	0	0
PI-06A	-19.5643	-70.1177	925	2.5	2.65	1	0	-0.004	4.79074e+08	4.92083e+06		4	0	0	70	2	0	0
PI-06B	-19.5643	-70.1177	925	2.5	2.65	1	0	-0.004	3.00904e+08	3.25846e+06		4	0	0	70	2	0	0
PI-06C	-19.5643	-70.1177	925	2.5	2.65	1	0	-0.004	2.00507e+08	2.17177e+06		4	0	0	70	2	0	0
PI-06D	-19.5643	-70.1177	925	2.5	2.65	1	0	-0.004	4.76042e+08	4.72312e+06		4	0	0	70	2	0	0
PI-07A	-19.5677	-70.1158	931	2.5	2.65	1	0	-0.004	2.99132e+08	2.99844e+06		4	0	0	70	2	0	0
PI-07B	-19.5677	-70.1158	931	2.5	2.65	1	0	-0.004	3.96388e+08	4.06344e+06		4	0	0	70	2	0	0
PI-07C	-19.5677	-70.1158	931	2.5	2.65	1	0	-0.004	5.10375e+08	5.22878e+06		4	0	0	70	2	0	0
PI-07D	-19.5677	-70.1158	931	2.5	2.65	1	0	-0.004	3.78553e+08	4.08669e+06		4	0	0	70	2	0	0
PI 06/1A	-19.6075	-70.1033	1170	1.5	2.65	1	0	-0.004	4.8303e+08	2.10459e+07		4	0	0	70	2	0	0
PI 06 1B total*	-19.6075	-70.1033	1170	2.5	2.65	1	0	-0.004	6.63529e+08	2.8991e+07		4	0	0	70	2	0	0
PI 06/2A	-19.6078	-70.104	1167	1	2.65	1	0	-0.004	2.09167e+08	9.11538e+06		4	0	0	70	2	0	0
PI 06/2B	-19.6078	-70.104	1167	1.25	2.65	1	0	-0.004	3.23968e+08	1.4112e+07		4	0	0	70	2	0	0
PI 06/4A	-19.6077	-70.1052	1180	3	2.65	1	0	-0.004	2.17819e+08	9.60985e+06		4	0	0	70	2	0	0
PI 06/4B	-19.6077	-70.1052	1180	1.5	2.65	1	0	-0.004	2.42046e+08	1.06583e+07		4	0	0	70	2	0	0
PI18-001A-01	-19.5641	-70.1177	922	2	2.65	1	0	-0.004	1.06404e+08	1.74445e+06		4	0	0	70	2	0	0
PI18-001A-02	-19.5641	-70.1177	922	1.25	2.65	1	0	-0.004	5.77406e+07	1.49964e+06		4	0	0	70	2	0	0
PI18-001A-03	-19.5641	-70.1177	922	1.5	2.65	1	0	-0.004	4.60612e+08	1.20379e+07		4	0	0	70	2	0	0
PI18-001A-04	-19.5641	-70.1177	922	0.4	2.65	1	0	-0.004	1.07055e+08	2.01126e+06		4	0	0	70	2	0	0
PI18-001A-05	-19.5641	-70.1177	922	1.25	2.65	1	0	-0.004	4.57314e+08	7.04148e+06		4	0	0	70	2	0	0
PI18-001A-06	-19.5641	-70.1177	922	0.75	2.65	1	0	-0.004	2.12669e+08	4.63335e+06		4	0	0	70	2	0	0
PI18-001A-07	-19.5641	-70.1177	922	0.75	2.65	1	0	-0.004	1.48569e+08	3.04293e+06		4	0	0	70	2	0	0
PI18-001A-08	-19.5641	-70.1177	922	1.25	2.65	1	0	-0.004	3.50381e+08	5.58717e+06		4	0	0	70	2	0	0
PI18-001A-09	-19.5641	-70.1177	922	1	2.65	1	0	-0.004	1.51712e+08	3.18191e+06		4	0	0	70	2	0	0
PI18-001A-10	-19.5641	-70.1177	922	0.75	2.65	1	0	-0.004	2.26593e+08	4.19758e+06		4	0	0	70	2	0	0
PI18-001A-11	-19.5641	-70.1177	922	0.75	2.65	1	0	-0.004	1.69147e+08	3.66382e+06		4	0	0	70	2	0	0
PI18-001A-12	-19.5641	-70.1177	922	0.9	2.65	1	0	-0.004	5.60912e+08	8.37498e+06		4	0	0	70	2	0	0
PI18-001A-13	-19.5641	-70.1177	922	1.4	2.65	1	0	-0.004	5.27449e+08	1.07866e+07		4	0	0	70	2	0	0
PI18-001A-14	-19.5641	-70.1177	922	1	2.65	1	0	-0.004	2.54943e+08	5.46762e+06		4	0	0	70	2	0	0
PI18-001A-15	-19.5641	-70.1177	922	1.5	2.65	1	0	-0.004	3.84206e+08	5.22996e+06		4	0	0	70	2	0	0
PI18-001A-16	-19.5641	-70.1177	922	1	2.65	1	0	-0.004	4.98289e+08	8.26977e+06		4	0	0	70	2	0	0
PI18-001A-17	-19.5641	-70.1177	922	1.25	2.65	1	0	-0.004	4.22097e+08	5.63091e+06		4	0	0	70	2	0	0
PI18-001A-18	-19.5641	-70.1177	922	1	2.65	1	0	-0.004	2.82552e+07	805949		4	0	0	70	2	0	0
PI18-001A-19	-19.5641	-70.1177	922	1	2.65	1	0	-0.004	3.219e+08	5.17005e+06		4	0	0	70	2	0	0
PI18-001A-20	-19.5641	-70.1177	922	0.6	2.65	1	0	-0.004	3.02849e+08	6.90645e+06		4	0	0	70	2	0	0
PI18-001A-21	-19.5641	-70.1177	922	1.25	2.65	1	0	-0.004	2.60131e+08	5.05216e+06		4	0	0	70	2	0	0
PI18-001A-22	-19.5641	-70.1177	922	0.9	2.65	1	0	-0.004	4.40689e+07	736482		4	0	0	70	2	0	0
PI18-001A-23	-19.5641	-70.1177	922	1	2.65	1	0	-0.004	1.14809e+08	1.73894e+06		4	0	0	70	2	0	0
PI18-001A-24	-19.5641	-70.1177	922	1	2.65	1	0	-0.004	2.52199e+08	4.04099e+06		4	0	0	70	2	0	0
PI18-001A-25	-19.5641	-70.1177	922	1.25	2.65	1	0	-0.004	3.37751e+08	4.26018e+06		4	0	0	70	2	0	0
PI18-001A-26	-19.5641	-70.1177	922	1.25	2.65	1	0	-0.004	2.25931e+08	3.46963e+06		4	0	0	70	2	0	0
PI18-001A-27	-19.5641	-70.1177	922	1.25	2.65	1	0	-0.004	3.59639e+08	9.97461e+06		4	0	0	70	2	0	0
PI18-001A-28	-19.5641	-70.1177	922	0.85	2.65	1	0	-0.004	1.37064e+08	2.08455e+06		4	0	0	70	2	0	0
PI18-001A-29	-19.5641	-70.1177	922	0.75	2.65	1	0	-0.004	1.15063e+08	2.113e+06		4	0	0	70	2	0	0
PI17-004-07	-19.6756	-70.0667	1183	0.85	2.65	1	0	-0.004	7.04956e+08	1.29012e+07		4	0	0	70	2	0	0
PI17-004-08	-19.6756	-70.0667	1183	1.25	2.65	1	0	-0.004	5.72326e+08	1.058e+07		4	0	0	70	2	0	0
PI17-005-10	-19.6756	-70.0667	1183	0.75	2.65	1	0	-0.004	5.1579e+08	8.49058e+06		4	0	0	70	2	0	0
PI17-004B1	-19.6756	-70.0667	1183	1.5	2.65	1	0	-0.004	3.06663e+08	5.91921e+06		4	0	0	70	2	0	0
PI17-004B2	-19.6756	-70.0667	1183	0.8	2.65	1	0	-0.004	8.34649e+08	1.35083e+07		4	0	0	70	2	0	0
PI17-004B3	-19.6756	-70.0667	1183	0.9	2.65	1	0	-0.004	8.46123e+08	1.10187e+07		4	0	0	70	2	0	0
PI17-004B4	-19.6756	-70.0667	1183	1.1	2.65	1	0	-0.004	3.87286e+08	5.23246e+06		4	0	0	70	2	0	0
PI17-004B5	-19.6756	-70.0667	1183	1	2.65	1	0	-0.004	7.37136e+08	7.88053e+06		4	0	0	70	2	0	0
PI17-004B6	-19.6756	-70.0667	1183	0.9	2.65	1	0	-0.004	6.93219e+08	8.12467e+06		4	0	0	70	2	0	0
PI17-004B7	-19.6756	-70.0667	1183	1.1	2.65	1	0	-0.004	4.97863e+08	6.57275e+06		4	0	0	70	2	0	0

## Sheet: Pre-Exposure Andes Calc
				Input Variables for high altitude Andean Exposure
	21Ne*			Sample	Lat	Long	Elevation	Elev. Flag	Thickness [cm]	Density	Topo Shield	Ero. Rate	Year		Sample	Isotope	Material	Conc	d conc	STD
Highest Conc 21Ne	[at/g]	1sigma		High-Andes	-19.3141	-69.2943	2500	std	2	2.65	1	0	2006	;	High-Andes	Ne-21	quartz	5.25593e+08	2.62796e+07	CREU-1	348000000	;
CH04/5 72	9.78772e+08	9.99323e+06			assumed source
	21Ne*				Andes to the east
Conc for 23Ma	[at/g]	1sigma
CH04-5-77	4.53179e+08	4.58844e+06
Max Ne excess	5.25593e+08	2.62796e+07	5% Uncertainty Assumed
				Online exposure age calculator v3 results
				Version info:	wrapper: 3.0.2
					get_age: 3.0.2
					muons: 1A, alpha = 1
					validate: validate_v3_input.m - 3.0
					consts: 2024-08-26
				Calibration data:	Calibration data set: Default calibration data set
					Trace string:
				Exposure age results:
				Sample name	Nuclide	St			Lm			LSDn
						Age (yr)	Interr (yr)	Exterr (yr)	Age (yr)	Interr (yr)	Exterr (yr)	Age (yr)	Interr (yr)	Exterr (yr)
				High-Andes	Ne-21 (qtz)	8336751	416838	658442	6862409	343120	542300	7146031	357302	569771
				Result: in order to account for the Ne excess, exposure at high altitudes (2.5km) in the Andes, assuming constant altitude and latitude, is in the order of up to 7 Ma
				Online erosion rate calculator v3 results
				Version info:	wrapper: 3.0
					erates: 3.0
					muons: 3.2
					validate: validate_v3_input.m - 3.0
					consts: 2024-08-26
				Erosion rate results:
				Sample name	Nuclide	St				Lm				LSDn
						Erosion	Erosion	Internal	External	Erosion	Erosion	Internal	External	Erosion	Erosion	Internal	External
						rate	rate	uncert	uncert	rate	rate	uncert	uncert	rate	rate	uncert	uncert
						(g/cm2/yr)	(m/Myr)	(m/Myr)	(m/Myr)	(g/cm2/yr)	(m/Myr)	(m/Myr)	(m/Myr)	(g/cm2/yr)	(m/Myr)	(m/Myr)	(m/Myr)
				High-Andes	Ne-21 (qtz)	1.93e-05	0.0727	0.00363	0.00574	2.33e-05	0.088	0.0044	0.00696	2.24e-05	0.0844	0.00422	0.00673
				Result: in order to account for the Ne excess, the respective erosion rate in the source catchment in the high (2.5km) altitude Andes, would be in the order of 0.08 m/Myr.

## Sheet: Pre-Exposure Azapa Calc
Azapa quartz clast Site D in Dunai - Recalculation using Cronus Earth Calc. And LSDn Scaling for approximate exposure duration
Sample	Lat	Long	Elevation	Elev. Flag	Thickness [cm]	Density	Topo Shield	Ero. Rate	Year		Sample	Isotope	Material	Conc	d conc	STD
PI-11	-19.5517	-70.0726	1023	std	2	2.65	1	0	2006	;	PI-11	Ne-21	quartz	1.8e+06	700000	CREU-1	348000000	;
PI-12	-19.5517	-70.0726	1023	std	2	2.65	1	0	2006	;	PI-12	Ne-21	quartz	3.4e+06	1000000	CREU-1	348000000	;
For Cronus Input
PI-11	-19.5517	-70.0726	1023	std	2	2.65	1	0	2006	;
PI-11	Ne-21	quartz	1.8e+06	700000	CREU-1	348000000	;
PI-12	-19.5517	-70.0726	1023	std	2	2.65	1	0	2006	;
PI-12	Ne-21	quartz	3.4e+06	1000000	CREU-1	348000000	;
Calculation from 13.05.2025
Online exposure age calculator v3 results
Version info:	wrapper: 3.0.2
	get_age: 3.0.2
	muons: 1A, alpha = 1
	validate: validate_v3_input.m - 3.0
	consts: 2024-08-26
Calibration data:	Calibration data set: Default calibration data set
Exposure age results:
Sample name	Nuclide	St			Lm			LSDn
		Age (yr)	Interr (yr)	Exterr (yr)	Age (yr)	Interr (yr)	Exterr (yr)	Age (yr)	Interr (yr)	Exterr (yr)
PI-11	Ne-21 (qtz)	75806	29480	29842	71983	27993	28338	78182	30404	30789
PI-12	Ne-21 (qtz)	143189	42114	43015	126955	37340	38139	139234	40951	41854
Results: Rounded qtz clasts from Quebrada Jazpampa riverbed sourced from outcropping Azapa sediments amalgamated samples ( n=25 each), yield pre-exposure times of maximum 140ka
